# Supplementary material for: Molecular signatures of post-traumatic stress disorder in war-zone-exposed veteran and active-duty soldiers
Source: Cell Rep Med. 2023 May 16;4(5):101045. doi: 10.1016/j.xcrm.2023.101045 (PMC10213980; doi:10.1016/j.xcrm.2023.101045)
Supplement: Table S1. Modular pathways with protein members, sorted by count, related to Figure 2 and the results subsections “consensus WGCNA network analyses” and “molecular indicators of PTSD” — Member proteins of each module were filtered by significance level in the SBC Training cohort, whereby significance was determined using an FDR adjusted p value <0.1. [file mmc2.xlsx]

## Sheet: Sheet2
Table S1. Modular pathways with protein members, sorted by count (Related to the results subsections “Consensus WGCNA network analyses” and “Molecular Indicators of PTSD”)
Member proteins of each module were filtered by significance level in the SBC Training cohort, whereby significance was determined using an FDR adjusted P value < 0.1.
Module Color	Pathway	Protein Members	Count
blue	response to wounding	A2M, AKT1, ANGPT2, BMP6, CASP3, CCL19, CCL2, CCL21, CCL22, CCL5, CD163, CD40LG, CD84, CRK, CSK, CTSB, ECM1, EGF, F2, F5, F9, FXA, FYN, GP1BA, GP6, GRB2, IL1A, IL1RL1, IL2, IL4R, IL5RA, ITIH4, LBP, LYN, MAPK1, MAPK14, MAPK3, MAPKAPK2, PDE9A, PDGFB, PDPK1, PEBP1, PIK3CA, PPIA, PRKACA, PRKCA, PRKCB, PRKCD, PTPN1, PTPN11, PTPN6, RAC1, SCARF1, SELE, SERPINF2, SHC1, SPHK1, STAT3, TFF2, TFPI, TIMP3, TLR…	66
turquoise	response to wounding	ADAMTS13, ADIPOQ, ANGPT1, ANXA2, ANXA5, APP, BDNF, CCL16, CCL23, CD55, CD59, CFP, CKB8, CPB2, CST3, CTGF, CX3CL1, DCN, ENG, EREG, ESAM, FGA, FGB, GHRL, GSN, IFNGR1, IGFBP1, IL1RAP, IL6ST, INS, KIT, KLK3, KLK8, LTA, MATN2, MPL, NOG, NOTCH1, NOTCH3, NPPB, NRP1, NTRK3, PDGFA, PDGFRA, PF4, PLAT, PLAU, PPBP, SERPINA3, SERPINC1, SERPIND1, SERPINE1, SERPING1, SOD2, SPARC, TEK, TF, TIMP1, TNFRSF1A, TNFSF…	62
turquoise	apoptosis	ADIPOQ, AMIGO2, ANGPT1, ANXA5, APP, BDNF, BMP7, CADM1, CASP2, CD59, CHL1, CKAP2, COL18A1, CST3, CTSV, CX3CL1, CXCL12, EPHA2, FABP1, FAS, FASLG, FLT4, GCG, GHRL, GSN, GZMA, HTRA2, IFNG, IGF1R, IL19, IL6ST, INS, LEP, LRP1, LTA, MED1, MET, NOG, NOTCH1, NTRK2, PF4, RET, ROBO2, SEMA6A, SERPINE1, SET, SOD2, SPTAN1, SST, TEK, TF, TIMP1, TNFRSF19, TNFRSF1A, TNFRSF21, TNFSF15, TNFSF8, TYRO3, UNC5C, UNC5D,…	61
turquoise	enzyme linked receptor protein signaling pathway	ADAM9, ADIPOQ, ANGPT1, APP, BMP7, BMPR1A, BMPR2, CASP2, CAST, CHRDL1, CTGF, DKK1, EFEMP1, EFNA3, EFNA5, EFNB2, ENG, EPHA2, EPHA5, EPHB6, ERBB1, EREG, FASLG, FGF19, FLT4, FSTL3, GFRA2, GHRL, IGF1R, IGFBP1, IL6ST, INS, INSR, KIT, LEP, LRP1, LTBP4, MAPK11, NBL1, NOG, NOTCH1, NPPB, NRP1, NTRK2, NTRK3, PDGFA, PDGFRA, PLAT, RET, RGMB, ROR1, SERPINE1, TEK, TF, TGFBR3, WFIKKN2, YWHAE	57
blue	apoptosis	AKT1, BID, BTK, CAMK2B, CAPN1, CASP3, CCL19, CCL2, CCL21, CCL5, CD40LG, CDH1, CTLA4, CTSB, CTSH, CTSZ, EDAR, F2, FYN, GAS1, HSPB1, IL1A, IL2, IL7, INHBB, JAG2, LILRB1, LYN, MAP2K4, MAPK1, MAPK14, MAPK3, PDPK1, PIK3CA, PPID, PPIF, PRKAA1, PRKCA, PRKCB, PRKCD, PTPN6, RAC1, RPS6KA3, SPHK1, TLR2, TNFSF12, TNFSF14, TNFSF18, TPT1, VAV1, WNT7A, YWHAB, YWHAZ	53
blue	enzyme linked receptor protein signaling pathway	AKT1, ANGPT2, BMP6, CASP3, CCL2, CRK, CSK, DUSP3, EFNA2, EGF, EPS15L1, FGF17, FGF18, FGF20, FGF9, FST, FSTL1, GDF15, GDF2, GHR, GP6, GRB2, GSK3A, HSPB1, IGF2R, INHBB, LYN, MAPK1, MAPK14, MAPK3, MAPKAPK2, PDGFB, PDPK1, PIK3CA, PRKAA1, PRKACA, PRKCA, PRKCB, PRKCD, PTPN1, PTPN11, PTPN6, RAC1, RPS6KA3, RTN4R, SHC1, SMAD2, STAT3, TIE1, VAV1, VTN, YWHAB	52
turquoise	cell adhesion	ADAM9, ADAMTS13, ALCAM, AMIGO2, APP, BCAN, BOC, CADM1, CD33, CD86, CD93, CDH5, CDON, CHL1, CNTN1, CNTN2, CNTN4, CNTN5, COL18A1, CTGF, CX3CL1, CXCL12, DPT, DSC2, EFNB2, ENG, EPHA2, ERBB1, ESAM, FLRT2, FLRT3, GPNMB, IBSP, ICAM2, LSAMP, MFGE8, NCAM1, NEGR1, NLGN4X, NRCAM, NRP1, NRXN3, OMD, PDCD1LG2, RET, RGMB, ROBO2, SPON1, TGFBI, THBS4, TYRO3, VCAM1	52
turquoise	vasculature development	ANGPT1, ANXA2, BGN, BMP7, BMPR2, CDH5, COL18A1, CTGF, CX3CL1, CXCL12, EFNB2, ENG, EPHA2, EREG, ESM1, FASLG, FLT4, GHRL, HS6ST1, KLK3, LEPR, LRP1, MED1, MFGE8, MMP14, MMP2, NOTCH1, NOTCH3, NPPB, NRCAM, NRP1, NRXN3, NTRK2, PDGFA, PDGFRA, PF4, PLAT, PLAU, PROK1, S100A7, SERPINE1, SPINT1, TEK, TGFBI, TGFBR3, THBS4, TNFRSF1A	47
blue	transmembrane receptor protein tyrosine kinase signaling pathway	AKT1, ANGPT2, CASP3, CCL2, CRK, CSK, DUSP3, EFNA2, EGF, EPS15L1, FGF17, FGF18, FGF20, FGF9, GHR, GRB2, GSK3A, HSPB1, IGF2R, LYN, MAPK1, MAPK14, MAPK3, MAPKAPK2, PDGFB, PDPK1, PIK3CA, PRKAA1, PRKACA, PRKCA, PRKCB, PRKCD, PTPN1, PTPN11, PTPN6, RAC1, RPS6KA3, RTN4R, SHC1, STAT3, TIE1, VAV1, VTN, YWHAB	44
blue	wound healing	A2M, AKT1, ANGPT2, CD40LG, CD84, CRK, CSK, EGF, F2, F5, F9, FXA, FYN, GP1BA, GP6, GRB2, IL1A, LYN, MAPK1, MAPK14, MAPK3, PDE9A, PDGFB, PDPK1, PIK3CA, PPIA, PRKACA, PRKCA, PRKCB, PRKCD, PTPN1, PTPN11, PTPN6, RAC1, SERPINF2, SHC1, TFPI, TIMP3, VAV1, VTN, WNT7A, YWHAZ	42
turquoise	transmembrane receptor protein tyrosine kinase signaling pathway	ADIPOQ, ANGPT1, APP, BMPR2, CASP2, CAST, CTGF, EFEMP1, EFNA3, EFNA5, EFNB2, EPHA2, EPHA5, EPHB6, ERBB1, EREG, FASLG, FGF19, FLT4, GFRA2, GHRL, IGF1R, IGFBP1, INS, INSR, KIT, LEP, LRP1, MAPK11, NOG, NRP1, NTRK2, NTRK3, PDGFA, PDGFRA, PLAT, RET, ROR1, TEK, YWHAE	40
blue	coagulation	A2M, AKT1, ANGPT2, CD40LG, CD84, CRK, CSK, EGF, F2, F5, F9, FXA, FYN, GP1BA, GP6, GRB2, LYN, MAPK1, MAPK14, MAPK3, PDE9A, PDGFB, PDPK1, PIK3CA, PPIA, PRKACA, PRKCA, PRKCB, PRKCD, PTPN1, PTPN11, PTPN6, RAC1, SERPINF2, SHC1, TFPI, VAV1, VTN, YWHAZ	39
blue	hemostasis	A2M, AKT1, ANGPT2, CD40LG, CD84, CRK, CSK, EGF, F2, F5, F9, FXA, FYN, GP1BA, GP6, GRB2, LYN, MAPK1, MAPK14, MAPK3, PDE9A, PDGFB, PDPK1, PIK3CA, PPIA, PRKACA, PRKCA, PRKCB, PRKCD, PTPN1, PTPN11, PTPN6, RAC1, SERPINF2, SHC1, TFPI, VAV1, VTN, YWHAZ	39
blue	leukocyte activation	AKT1, BTK, CASP3, CAMK1D, CCL19, CCL2, CCL21, CCL5, CD226, CD40LG, CSK, CTLA4, DUSP3, EFNB1, FYN, GRB2, IL1RL1, IL2, IL27RA, IL4R, IL7, JAG2, LBP, LGALS8, LILRB1, LYN, PDPK1, PIK3CA, PRKCB, PRKCD, PTPN11, PTPN6, RAC1, STAT6, TFF2, TLR2, TNFSF14, TNFSF18, VAV1, YWHAZ	39
blue	inflammatory response	A2M, AKT1, BMP6, CAMK1D, CAMK2A, CAMK2B, CAMK2D, C3, CCL19, CCL2, CCL21, CCL22, CCL5, CD163, CD40LG, ECM1, F2, IL1A, IL1RL1, IL2, IL4R, IL5RA, ITIH4, LBP, LYN, MAPK14, MAPKAPK2, PIK3CA, PRKACA, PRKCA, PRKCB, PRKCD, RAC1, SELE, SERPINF2, SPHK1, STAT3, TFF2, TLR2, YWHAZ	38
turquoise	wound healing	ADAMTS13, ANGPT1, ANXA2, ANXA5, APP, CD59, CPB2, CX3CL1, DCN, ENG, EREG, ESAM, FGA, FGB, GSN, IFNGR1, IGFBP1, INS, KLK3, MPL, NOG, NOTCH1, NOTCH3, PDGFA, PDGFRA, PF4, PLAT, PLAU, PPBP, SERPINC1, SERPIND1, SERPINE1, SERPING1, SPARC, TEK, TF, TIMP1, TYRO3	38
blue	MAPK cascade	AKT1, CCL19, CCL2, CCL21, CCL5, CRK, CSK, CTSH, DUSP3, EGF, FGF18, FGF20, FGF9, GHR, GRB2, LYN, MAP2K4, MAPK1, MAPK14, MAPK3, MAPKAPK2, MAPKAPK5, PDGFB, PRKAA1, PRKCA, PRKCD, PTPN11, PTPN6, REN, RPS6KA3, SERPINF2, SHC1, TFF2, TIMP2, UCHL1, WNT7A, YWHAB	37
turquoise	angiogenesis	ANGPT1, ANXA2, COL18A1, CTGF, CX3CL1, CXCL12, EFNB2, ENG, EPHA2, EREG, ESM1, FASLG, FLT4, GHRL, HS6ST1, KLK3, LEPR, MED1, MFGE8, MMP14, MMP2, NOTCH1, NOTCH3, NPPB, NRCAM, NRP1, NRXN3, PDGFA, PF4, PLAU, PROK1, S100A7, SERPINE1, TEK, TGFBI, THBS4, TNFRSF1A	37
blue	protein amino acid phosphorylation	AKT1, BMP6, BTK, CAMK1D, CAMK2A, CAMK2B, CAMK2D, CCL2, CSK, EGF, F2, FYN, GDF2, GHR, GSK3A, IL12RB2, JTK8, LYN, MAP2K4, MAPK1, MAPK14, MAPK3, MAPKAPK2, MAPKAPK5, PDPK1, PIK3CA, PRKAA1, PRKACA, PRKCA, PRKCB, PRKCD, PTPN11, RPS6KA3, SHC1, SMAD2, TIE1, TLR2	36
turquoise	Cytokine-cytokine receptor interaction	BMP7, BMPR1A, BMPR2, CCL15, CCL16, CCL23, CX3CL1, CXCL12, CXCL16, FAS, FASLG, IFNG, IFNGR1, IL19, IL1R1, IL1RAP, IL6ST, LEP, LEPR, LTA, MPL, PF4, PPBP, RELT, TNFRSF13B, TNFRSF17, TNFRSF19, TNFRSF1A, TNFRSF21, TNFSF11, TNFSF13B, TNFSF15, TNFSF8	33
blue	platelet activation	A2M, AKT1, BTK, CD40LG, CRK, CSK, EGF, F2, F5, FYN, GP1BA, GP6, GRB2, LYN, MAPK1, MAPK14, MAPK3, PDGFB, PDPK1, PIK3CA, PPIA, PRKACA, PRKCA, PRKCB, PRKCD, PTPN1, RAC1, SERPINF2, SHC1, VAV1, YWHAZ	31
blue	Signalling by NGF	AKT1, CASP3, CRK, DUSP3, EGF, FGF17, FGF18, FGF20, FGF9, FYN, GRB2, GSK3A, MAPK1, MAPK14, MAPK3, MAPKAPK2, PDGFB, PDPK1, PIK3CA, PRKACA, PRKCA, PRKCD, PTPN11, RAC1, RPS6KA3, RTN4R, SHC1, STAT3, VAV1, YWHAB	30
turquoise	inflammatory response	ADIPOQ, BDNF, CCL16, CCL23, CD55, CD59, CFP, CKB8, CX3CL1, GHRL, IL1R1, IL1RAP, IL6ST, INS, KIT, KLK3, LTA, MAPK11, NOTCH1, NPPB, SERPINA3, SERPINC1, SERPINE1, SERPING1, TEK, TF, TNFRSF1A, TNFSF11, TYRO3, VCAM1	30
yellow	response to wounding	AIF1, APOD, BSG, C1QBP, CCL3L1, CEBPB, CFD, CLEC7A, CLU, CXCL1, ENTPD1, F7, FCN2, FGFR3, IGF1, IL34, JAM2, LY86, LYVE1, MSTN, PDE2A, PIK3CG, PLA2G7, PLCG1, SELL, TEC, TGFBR2, TNFRSF4, TP53	29
blue	Cytokine-cytokine receptor interaction	BMP6, CCL14, CCL19, CCL2, CCL21, CCL22, CCL28, CCL5, CD40LG, EDAR, GDF15, GDF2, GHR, IL12RB2, IL13RA1, IL18R1, IL1A, IL1R2, IL1RL1, IL2, IL27RA, IL4R, IL5RA, IL7, INHBB, TNFSF12, TNFSF14, TNFSF18	28
turquoise	coagulation	ADAMTS13, ANGPT1, ANXA2, ANXA5, APP, CD59, CPB2, ESAM, FGA, FGB, IFNGR1, KLK3, MPL, PDGFA, PDGFRA, PF4, PLAT, PLAU, PPBP, SERPINC1, SERPIND1, SERPINE1, SERPING1, SPARC, TEK, TF, TIMP1, TYRO3	28
turquoise	hemostasis	ADAMTS13, ANGPT1, ANXA2, ANXA5, APP, CD59, CPB2, ESAM, FGA, FGB, IFNGR1, KLK3, MPL, PDGFA, PDGFRA, PF4, PLAT, PLAU, PPBP, SERPINC1, SERPIND1, SERPINE1, SERPING1, SPARC, TEK, TF, TIMP1, TYRO3	28
turquoise	protein amino acid phosphorylation	ADAM9, APP, BMP7, BMPR1A, BMPR2, EPHA2, EPHA5, EPHB6, ERBB1, FLT4, GCKR, GHRL, IFNG, IGF1R, INSR, KIT, MAPK11, MET, NTRK2, NTRK3, PDGFRA, PLA2G1B, PROK1, RET, ROR1, TEK, TGFBR3, TYRO3	28
blue	Innate immune response	A2M, BTK, CAMK2A, CAMK2B, CAMK2D, CCL2, CCL5, CD226, CTSB, DUSP3, IL18R1, IL1RL1, ISG15, LBP, LILRB1, LYN, MAP2K4, MAPK1, MAPK14, MAPK3, MAPKAPK2, PRKCD, PTPN1, PTPN11, PTPN6, RPS6KA3, TLR2	27
blue	NGF signalling via TRKA from the plasma membrane	AKT1, CRK, DUSP3, EGF, FGF17, FGF18, FGF20, FGF9, FYN, GRB2, GSK3A, MAPK1, MAPK14, MAPK3, MAPKAPK2, PDGFB, PDPK1, PIK3CA, PRKACA, PRKCA, PRKCD, PTPN11, RPS6KA3, SHC1, STAT3, VAV1, YWHAB	27
blue	cell adhesion	CCL2, CCL5, CD226, CD40LG, CD84, CDH1, CTLA4, DSC3, EFNB1, F5, FAP, GP1BA, ICAM5, IGFBP7, IL2, LBP, LGALS3BP, MSN, NID1, NID2, PDPK1, PRKCA, RAC1, SCARF1, SELE, VTN	26
blue	cytokine production	BTK, CCL19, CCL2, CD226, CD40LG, CSK, GDF2, HSPB1, IL12RB2, IL1A, IL1RL1, IL2, IL27RA, IL4R, IL5RA, INHBB, ISG15, LBP, LILRB1, LYN, MAPKAPK2, PRKCD, RAC1, SERPINF2, SPHK1, TLR2	26
blue	MAPK signaling pathway	AKT1, ANGPT2, CASP3, CRK, DUSP3, EFNA2, EGF, FGF17, FGF18, FGF20, FGF9, GRB2, HSPB1, IL1A, MAP2K4, MAPK1, MAPK14, MAPK3, MAPKAPK2, MAPKAPK5, PDGFB, PRKACA, PRKCA, PRKCB, RAC1, RPS6KA3	26
blue	PI3K-Akt signaling pathway	AKT1, ANGPT2, EFNA2, EGF, FGF17, FGF18, FGF20, FGF9, GHR, GRB2, IL2, IL4R, IL7, MAPK1, MAPK3, PDGFB, PDPK1, PIK3CA, PRKAA1, PRKCA, RAC1, TLR2, VTN, YWHAB, YWHAG, YWHAZ	26
blue	vasculature development	AKT1, ANGPT2, CCL2, CTSH, ECM1, EGF, FAP, FGF18, FGF9, GDF2, HSPB1, IL1A, JAG1, MAPK1, MAPK14, PDGFB, PIK3CA, PRKCA, PRKCB, SERPINF2, SHC1, SPHK1, TIE1, TNFSF12, WNT7A	25
turquoise	response to steroid hormone stimulus	ADAM9, ADIPOQ, ANGPT1, BMP7, CA4, CST3, CTGF, CTSV, FAS, GHRL, INSR, LEPR, MED1, MFGE8, MMP14, NTRK3, PDGFA, PDGFRA, PLAT, SERPINA7, SERPINE1, SPARC, SST, TF, TNFRSF1A	25
turquoise	axon guidance	ALCAM, APP, BDNF, BMP7, BMPR2, BOC, CNTN4, CXCL12, EFNA3, EFNA4, EFNA5, EFNB2, EPHA2, EPHA5, EPHB6, MET, NRP1, NRXN3, PLXNB2, RGMA, ROBO2, SEMA6A, UNC5C, UNC5D	24
turquoise	cytokine production	ADIPOQ, CADM1, CD86, CX3CL1, EREG, FLT4, GHRL, IFNG, IL19, IL1RAP, IL6ST, INS, KIT, LEP, LILRB2, LTA, MPL, NOTCH1, PF4, PLA2G1B, POMC, SERPINE1, TNFRSF1A, TNFSF15	24
turquoise	MAPK signaling pathway	ANGPT1, BDNF, EFNA3, EFNA4, EFNA5, EPHA2, EREG, FAS, FASLG, FGF19, FLT4, IGF1R, IL1R1, IL1RAP, INS, INSR, KIT, MAPK11, MET, NTRK2, PDGFA, PDGFRA, TEK, TNFRSF1A	24
blue	Signaling by EGFR	AKT1, CSK, EGF, EPS15L1, FGF17, FGF18, FGF20, FGF9, FYN, GRB2, GSK3A, MAPK1, MAPK3, PDGFB, PDPK1, PIK3CA, PRKACA, PRKCA, PRKCD, PTPN11, SHC1, VAV1, YWHAB	23
blue	Signaling by PDGF	AKT1, CRK, EGF, FGF17, FGF18, FGF20, FGF9, FYN, GRB2, GSK3A, MAPK1, MAPK3, PDGFB, PDPK1, PIK3CA, PRKACA, PRKCA, PRKCD, PTPN11, STAT3, STAT6, VAV1, YWHAB	23
turquoise	extracellular matrix organization	ADAM9, ANXA2, APP, BMP7, COL18A1, CST3, CTGF, CTSV, DCN, DPT, EFEMP1, ENG, IBSP, LGALS3, LTBP4, MMP14, MMP2, MMP3, PDGFRA, PRSS1, SPINT1, TGFBI, TIMP1	23
yellow	apoptosis	C1QBP, CALR, CEBPB, CLU, CTSD, DSG1, F7, FGFR3, FLT3, IGF1, IGFBP3, LTBR, LY86, PIK3CG, PRLR, SEMA3A, SPHK2, TGFBR2, TNFRSF10A, TNFRSF11B, TNFRSF4, TP53, UBC	23
blue	Chemokine signaling pathway	AKT1, CCL14, CCL19, CCL2, CCL21, CCL22, CCL28, CCL5, CRK, GRB2, GSK3A, LYN, MAPK1, MAPK3, PIK3CA, PRKACA, PRKCB, PRKCD, RAC1, SHC1, STAT3, VAV1	22
blue	cytokine-mediated signaling pathway	CAMK2A, CAMK2B, CAMK2D, CCL2, CCL5, ECM1, EIF4G2, IL12RB2, IL1A, IL4R, IL5RA, ISG15, MAPK3, PRKCD, PTPN1, PTPN11, PTPN6, SPHK1, STAT3, STAT6, TFF2, TNFSF18	22
blue	DAP12 signaling	BTK, EGF, FGF17, FGF18, FGF20, FGF9, FYN, GRB2, GSK3A, MAPK1, MAPK3, PDGFB, PDPK1, PIK3CA, PRKACA, PRKCA, PRKCD, PTPN11, RAC1, SHC1, VAV1, YWHAB	22
blue	signal transmission via phosphorylation event	AKT1, BTK, CCL2, DUSP3, EGF, F2, FYN, GHR, MAP2K4, MAPK1, MAPK14, MAPKAPK2, PIK3CA, PRKAA1, PRKACA, PRKCA, PTPN11, RPS6KA3, SHC1, STAT3, TLR2, TNFSF14	22
blue	Signaling by SCF-KIT	AKT1, EGF, FGF17, FGF18, FGF20, FGF9, FYN, GRB2, GSK3A, LYN, MAPK1, MAPK3, PDGFB, PDPK1, PIK3CA, PRKCA, PTPN11, PTPN6, RAC1, STAT3, VAV1, YWHAB	22
turquoise	PI3K-Akt signaling pathway	ANGPT1, BDNF, EFNA3, EFNA4, EFNA5, EPHA2, EREG, FASLG, FGF19, FLT4, IBSP, IGF1R, INS, INSR, KIT, MET, NTRK2, PDGFA, PDGFRA, TEK, THBS4, YWHAE	22
blue	Signaling by ERBB2	AKT1, EGF, FGF17, FGF18, FGF20, FGF9, FYN, GRB2, GSK3A, MAPK1, MAPK3, PDGFB, PDPK1, PIK3CA, PRKACA, PRKCA, PRKCD, PTPN11, SHC1, VAV1, YWHAB	21
blue	Signaling by FGFR	AKT1, EGF, FGF17, FGF18, FGF20, FGF9, FYN, GRB2, GSK3A, MAPK1, MAPK3, PDGFB, PDPK1, PIK3CA, PRKACA, PRKCA, PRKCD, PTPN11, SHC1, VAV1, YWHAB	21
turquoise	Innate immune response	APP, CADM1, CD55, CD86, CFP, CXCL16, EREG, IFNG, IFNGR1, IL1R1, IL1RAP, INS, LGALS3, MAPK11, MED1, MICA, NCAM1, S100A7, SERPING1, TYRO3, VCAM1	21
blue	response to steroid hormone stimulus	A2M, BID, BMP6, CCL2, CCL5, GHR, IGFBP7, IL4R, MAPK1, PDGFB, PEBP1, PRKACA, PRKCA, SPHK1, STAT3, STC1, TFF1, TIMP3, TLR2, WNT7A	20
turquoise	leukocyte activation	ADAM9, CD59, CD86, CD93, CX3CL1, CXCL12, FAS, IFNG, IL6ST, INS, KIT, LILRB2, MICA, PDCD1LG2, TNFRSF13B, TNFSF11, TNFSF13B, TNFSF8, TYRO3, VCAM1	20
blue	angiogenesis	ANGPT2, CCL2, CTSH, ECM1, EGF, FGF18, FGF9, GDF2, HSPB1, IL1A, JAG1, MAPK14, PIK3CA, PRKCA, PRKCB, SHC1, SPHK1, TIE1, TNFSF12	19
blue	Jak-STAT signaling pathway	AKT1, CCL2, EGF, F2, GHR, GRB2, IL12RB2, IL13RA1, IL2, IL27RA, IL4R, IL5RA, IL7, PDGFB, PIK3CA, PTPN11, PTPN6, STAT3, STAT6	19
blue	Signaling by ERBB4	AKT1, EGF, FGF17, FGF18, FGF20, FGF9, FYN, GHR, GRB2, GSK3A, MAPK1, MAPK3, PDGFB, PDPK1, PIK3CA, PTPN11, SHC1, VAV1, YWHAB	19
turquoise	chemotaxis	ANGPT1, CCL15, CCL16, CCL23, CKB8, CX3CL1, CXCL12, CXCL16, CXCL7, ENG, IFNG, PDGFA, PF4, PLA2G1B, PLAU, PPBP, ROBO2, SERPIND1, TNFSF11	19
turquoise	cytokine-mediated signaling pathway	ADIPOQ, CX3CL1, CXCL12, EREG, IFNG, IFNGR1, IL1R1, IL6ST, KIT, LEP, LEPR, MED1, NCAM1, PF4, TNFRSF17, TNFRSF19, TNFRSF1A, TNFSF11, VCAM1	19
turquoise	heart development	BMPR1A, CD33, CD55, CD59, ENG, FGF19, FLRT3, IL1R1, INSR, KIT, MED1, NOTCH1, NRP1, NTRK3, SOD2, SPARC, TEK, TGFBR3, VCAM1	19
turquoise	peptidyl-tyrosine phosphorylation	ADIPOQ, ANGPT1, EFEMP1, EFNA5, EREG, FLT4, GHRL, IFNG, IL6ST, INS, INSR, KIT, LEP, NRP1, PDGFA, PDGFRA, TEK, THBS4, TNFRSF1A	19
turquoise	epithelium development	ADAM9, BMP7, COL18A1, ENG, ERBB1, EREG, GPC3, IGF1R, MED1, NOG, NOTCH1, NOTCH3, NRP1, RET, RGMA, S100A7, SPINT1, TNFSF11	18
yellow	inflammatory response	AIF1, APOD, C1QBP, CCL3L1, CEBPB, CFD, CLEC7A, CLU, CXCL1, FCN2, IGF1, IL34, LY86, PDE2A, PIK3CG, PLA2G7, PLCG1, TNFRSF4	18
yellow	wound healing	APOD, BSG, C1QBP, CFD, CLU, ENTPD1, F7, IGF1, JAM2, MSTN, PDE2A, PIK3CG, PLCG1, SELL, TEC, TGFBR2, TP53	17
blue	Focal adhesion	AKT1, CRK, EGF, FYN, GRB2, MAPK1, MAPK3, PDGFB, PDPK1, PIK3CA, PRKCA, PRKCB, RAC1, SHC1, VAV1, VTN	16
blue	insulin receptor signaling pathway	AKT1, CRK, FGF17, FGF18, FGF20, FGF9, GRB2, GSK3A, MAPK1, MAPK3, PDPK1, PIK3CA, PRKAA1, PTPN11, SHC1, YWHAB	16
blue	peptidyl-tyrosine phosphorylation	BTK, CCL5, EGF, F2, FYN, GHR, IL12RB2, IL2, JTK8, LYN, MAPK3, PDGFB, PRKCA, PRKCD, PTPN6, VTN	16
turquoise	axonogenesis	ALCAM, APP, BDNF, BMP7, CNTN2, CNTN4, EFNA5, IGF1R, NOTCH1, NRCAM, NRP1, NRXN3, ROBO2, SEMA6A, SLITRK5, UNC5C	16
turquoise	signal transmission via phosphorylation event	ADAM9, ERBB1, GCKR, GHRL, IFNG, IL6ST, INS, INSR, KIT, MAPK11, PLA2G1B, PROK1, RET, TGFBR3, TNFRSF19, TNFSF15	16
yellow	Cytokine-cytokine receptor interaction	AMH, BMP10, CCL1, CSF3R, CSH1, CXCL1, CXCL5, IL34, IL37, LTBR, MSTN, PRLR, TGFBR2, TNFRSF10A, TNFRSF11B, TNFRSF4	16
blue	AGE-RAGE signaling pathway in diabetic complications	AKT1, CASP3, CCL2, IL1A, MAPK1, MAPK14, MAPK3, PIK3CA, PRKCA, PRKCB, PRKCD, RAC1, SELE, SMAD2, STAT3	15
blue	GAB1 signalosome	AKT1, CSK, EGF, FGF17, FGF18, FGF20, FGF9, FYN, GRB2, GSK3A, PDGFB, PDPK1, PIK3CA, PTPN11, VAV1	15
yellow	enzyme linked receptor protein signaling pathway	APOD, BMP10, CSH1, F7, FGFR3, FLT3, HPGD, IGF1, IGFBP3, MSTN, PLCG1, PRLR, TGFBR2, TP53, UBC	15
yellow	Innate immune response	AIF1, C1QBP, CDC37, CFD, CLEC7A, CLU, ERAP1, FCN1, FCN2, IL1RAPL2, IL34, KYNU, LY86, PIK3CG, UBC	15
blue	ErbB signaling pathway	AKT1, CAMK2A, CAMK2B, CAMK2D, CRK, EGF, GRB2, MAP2K4, MAPK1, MAPK3, PIK3CA, PRKCA, PRKCB, SHC1	14
blue	Natural killer cell mediated cytotoxicity	BID, CASP3, FYN, GRB2, MAPK1, MAPK3, PIK3CA, PRKCA, PRKCB, PTPN11, PTPN6, RAC1, SHC1, VAV1	14
blue	PI3K/AKT activation	AKT1, EGF, FGF17, FGF18, FGF20, FGF9, FYN, GRB2, GSK3A, PDGFB, PDPK1, PIK3CA, PTPN11, VAV1	14
blue	Regulation of actin cytoskeleton	CRK, EGF, F2, FGF17, FGF18, FGF20, FGF9, MAPK1, MAPK3, MSN, PDGFB, PIK3CA, RAC1, VAV1	14
blue	Signaling by Insulin receptor	CRK, FGF17, FGF18, FGF20, FGF9, GRB2, MAPK1, MAPK3, PDPK1, PIK3CA, PRKAA1, PTPN11, SHC1, YWHAB	14
turquoise	platelet activation	ADAMTS13, APP, FGA, FGB, MAPK11, MPL, PDGFA, PF4, PPBP, SERPINE1, SERPING1, SPARC, TF, TIMP1	14
yellow	coagulation	BSG, C1QBP, CFD, CLU, ENTPD1, F7, IGF1, JAM2, PDE2A, PIK3CG, PLCG1, SELL, TEC, TP53	14
yellow	hemostasis	BSG, C1QBP, CFD, CLU, ENTPD1, F7, IGF1, JAM2, PDE2A, PIK3CG, PLCG1, SELL, TEC, TP53	14
blue	axon guidance	CAMK2A, CAMK2B, CAMK2D, EFNA2, EFNB1, FYN, GAS1, MAPK1, MAPK3, PIK3CA, PRKCA, PTPN11, RAC1	13
blue	GnRH signaling pathway	CAMK2A, CAMK2B, CAMK2D, CGA, GRB2, MAP2K4, MAPK1, MAPK14, MAPK3, PRKACA, PRKCA, PRKCB, PRKCD	13
blue	IGF1R signaling cascade	FGF17, FGF18, FGF20, FGF9, GRB2, MAPK1, MAPK3, PDPK1, PIK3CA, PRKAA1, PTPN11, SHC1, YWHAB	13
blue	Phospholipase D signaling pathway	AKT1, EGF, F2, FYN, GRB2, MAPK1, MAPK3, PDGFB, PIK3CA, PRKCA, PTPN11, SHC1, SPHK1	13
blue	Signaling by Type 1 Insulin-like Growth Factor 1 Receptor (IGF1R)	FGF17, FGF18, FGF20, FGF9, GRB2, MAPK1, MAPK3, PDPK1, PIK3CA, PRKAA1, PTPN11, SHC1, YWHAB	13
blue	T cell receptor signaling pathway	AKT1, CD40LG, CTLA4, FYN, GRB2, IL2, MAPK1, MAPK14, MAPK3, PDPK1, PIK3CA, PTPN6, VAV1	13
red	apoptosis	ANXA1, CYCS, GPI, HGF, HK2, MAP2K2, MAPK8, MCL1, MPO, PTEN, PTGS2, RPS3, S100A9	13
blue	chemotaxis	CCL19, CCL2, CCL21, CCL22, CCL28, CCL5, LBP, MAPK1, MAPK14, PDGFB, PRKACA, PRKCA	12
blue	Costimulation by the CD28 family	AKT1, CSK, CTLA4, FYN, GRB2, LYN, PDPK1, PIK3CA, PTPN11, PTPN6, RAC1, VAV1	12
blue	Fluid shear stress and atherosclerosis	AKT1, CCL2, IL1A, IL1R2, MAP2K4, MAPK14, PDGFB, PIK3CA, PRKAA1, RAC1, SELE, SUMO3	12
blue	HIF-1 signaling pathway	AKT1, ANGPT2, CAMK2A, CAMK2B, CAMK2D, EGF, MAPK1, MAPK3, PIK3CA, PRKCA, PRKCB, STAT3	12
blue	Interleukin-3, 5 and GM-CSF signaling	CRK, FYN, GRB2, IL2, IL5RA, LYN, PIK3CA, PTPN11, PTPN6, SHC1, VAV1, YWHAZ	12
blue	response to cytokine stimulus	ACP5, CASP3, CCL5, CTSB, GHR, IL12RB2, PRKACA, PRKCA, SELE, SPHK1, STAT3, STAT6	12
blue	Sphingolipid signaling pathway	AKT1, BID, FYN, MAPK1, MAPK14, MAPK3, PDPK1, PIK3CA, PRKCA, PRKCB, RAC1, SPHK1	12
blue	TNF signaling pathway	AKT1, CASP3, CCL2, CCL5, IL18R1, JAG1, MAP2K4, MAPK1, MAPK14, MAPK3, PIK3CA, SELE	12
turquoise	hemopoiesis	ANGPT1, FSTL3, KIRREL3, KIT, LTA, MED1, NOTCH3, SOD2, TGFBR3, TIMP1, TNFSF11, VCAM1	12
turquoise	transmembrane receptor protein serine/threonine kinase signaling pathway	ADAM9, BMP7, BMPR1A, BMPR2, CHRDL1, ENG, NOG, PDGFA, RGMB, TF, TGFBR3, WFIKKN2	12
blue	Cell surface interactions at the vascular wall	ANGPT2, CD84, F2, FYN, GRB2, LYN, PIK3CA, PPIA, PTPN11, PTPN6, SHC1	11
blue	EGFR tyrosine kinase inhibitor resistance	AKT1, EGF, GRB2, MAPK1, MAPK3, PDGFB, PIK3CA, PRKCA, PRKCB, SHC1, STAT3	11
blue	Endocrine resistance	AKT1, DLL1, GRB2, JAG1, JAG2, MAPK1, MAPK14, MAPK3, PIK3CA, PRKACA, SHC1	11
blue	FoxO signaling pathway	AKT1, EGF, GRB2, MAPK1, MAPK14, MAPK3, PDPK1, PIK3CA, PRKAA1, SMAD2, STAT3	11
blue	Insulin signaling pathway	AKT1, CRK, GRB2, MAPK1, MAPK3, PDPK1, PIK3CA, PRKAA1, PRKACA, PTPN1, SHC1	11
blue	response to insulin stimulus	AKT1, CCL5, FABP3, GHR, GRB2, GSK3A, INHBB, PDGFB, PDPK1, SHC1, TLR2	11
blue	VEGF signaling pathway	AKT1, HSPB1, MAPK1, MAPK14, MAPK3, MAPKAPK2, PIK3CA, PRKCA, PRKCB, RAC1, SPHK1	11
turquoise	acute inflammatory response	CD55, CD59, CFP, IL6ST, INS, KLK3, SERPINA3, SERPING1, TF, TNFSF11, VCAM1	11
turquoise	Complement and coagulation cascades	CD55, CD59, CPB2, FGA, FGB, PLAT, PLAU, SERPINC1, SERPIND1, SERPINE1, SERPING1	11
turquoise	Fluid shear stress and atherosclerosis	BMPR1A, BMPR2, CDH5, IFNG, IL1R1, MAPK11, MMP2, PDGFA, PLAT, TNFRSF1A, VCAM1	11
turquoise	Platelet degranulation	APP, FGA, FGB, PDGFA, PF4, PPBP, SERPINE1, SERPING1, SPARC, TF, TIMP1	11
turquoise	Response to elevated platelet cytosolic Ca2+	APP, FGA, FGB, PDGFA, PF4, PPBP, SERPINE1, SERPING1, SPARC, TF, TIMP1	11
blue	Insulin resistance	AKT1, PDPK1, PIK3CA, PRKAA1, PRKCB, PRKCD, PTPN1, PTPN11, RPS6KA3, STAT3	10
blue	NF-kappa B signaling pathway	BTK, CCL19, CCL21, CD40LG, EDAR, LBP, LYN, PRKCB, TNFSF14, UBE2I	10
blue	Th1 and Th2 cell differentiation	DLL1, IL12RB2, IL2, IL4R, JAG1, JAG2, MAPK1, MAPK14, MAPK3, STAT6	10
blue	Toll-like receptor signaling pathway	AKT1, CCL5, LBP, MAP2K4, MAPK1, MAPK14, MAPK3, PIK3CA, RAC1, TLR2	10
red	inflammatory response	ANXA1, CCL25, CMA1, HGF, MAPK13, MAPK8, OLR1, PTGS2, S100A12, S100A9	10
red	response to wounding	ANXA1, CCL25, CMA1, FGR, HGF, MAPK13, OLR1, PTGS2, S100A12, S100A9	10
turquoise	anti-apoptosis	AMIGO2, ANGPT1, ANXA5, BDNF, FAS, GHRL, IGF1R, SOD2, TF, TNFSF13B	10
turquoise	HIF-1 signaling pathway	ANGPT1, IFNG, IFNGR1, IGF1R, INS, INSR, SERPINE1, TEK, TF, TIMP1	10
turquoise	response to cytokine stimulus	ADAM9, ADIPOQ, CD86, CXCL16, IL1R1, IL6ST, INSR, MMP3, PDGFRA, SERPINE1	10
turquoise	response to hypoxia	ADIPOQ, ANGPT1, ENG, MMP14, MMP2, PDGFA, PLAT, PLAU, SOD2, VCAM1	10
turquoise	Signalling by NGF	CASP2, CD86, EREG, FGF19, KIT, MAPK11, NTRK2, PDGFA, PDGFRA, YWHAE	10
yellow	cell adhesion	BMP10, CLEC7A, CSF3R, DSG1, ENTPD1, JAM2, LYVE1, RPSA, SELL, STAB2	10
yellow	leukocyte activation	AIF1, CLEC7A, FLT3, IGF1, PIK3CG, PRLR, TGFBR2, TNFRSF4, TP53, ZAP70	10
yellow	protein amino acid phosphorylation	BMP10, FGFR3, FLT3, IGFBP3, PIK3CG, PRLR, STK16, TEC, TGFBR2, ZAP70	10
yellow	transmembrane receptor protein tyrosine kinase signaling pathway	APOD, CSH1, F7, FGFR3, FLT3, IGF1, IGFBP3, PLCG1, PRLR, UBC	10
blue	hemopoiesis	CD40LG, DLL1, FST, IL2, IL7, JAG1, JAG2, JTK8, LYN	9
blue	Integrin cell surface interactions	AKT1, CDH1, CRK, CSK, GRB2, PDPK1, PTPN1, SHC1, VTN	9
blue	Long-term potentiation	CAMK2A, CAMK2B, CAMK2D, MAPK1, MAPK3, PRKACA, PRKCA, PRKCB, RPS6KA3	9
blue	Platelet Aggregation (Plug Formation)	AKT1, CRK, CSK, F2, GP1BA, GRB2, PDPK1, PTPN1, SHC1	9
blue	Prolactin signaling pathway	AKT1, CGA, GRB2, MAPK1, MAPK14, MAPK3, PIK3CA, SHC1, STAT3	9
blue	transmembrane receptor protein serine/threonine kinase signaling pathway	BMP6, CCL2, FST, FSTL1, GDF15, GDF2, INHBB, PDGFB, SMAD2	9
blue	Wnt signaling pathway	CAMK2A, CAMK2B, CAMK2D, PIAS4, PRKACA, PRKCA, PRKCB, RAC1, RSPO3, WNT7A	9
turquoise	circulatory system process	ADIPOQ, ANGPT1, BMPR2, CXCL12, ENG, NPPB, POMC, SERPING1, SOD2	9
turquoise	Jak-STAT signaling pathway	IFNG, IFNGR1, IL19, IL6ST, LEP, LEPR, MPL, PDGFA, PDGFRA	9
turquoise	Natural killer cell mediated cytotoxicity	FAS, FASLG, FCGR3B, ICAM2, IFNG, IFNGR1, KIR2DL4, MICA, NCR2	9
turquoise	TGF-beta signaling pathway	BMP7, BMPR1A, BMPR2, DCN, IFNG, NBL1, NOG, RGMA, RGMB	9
yellow	PI3K-Akt signaling pathway	CDC37, CSF3R, CSH1, FGFR3, FLT3, IGF1, PIK3CG, PRLR, TP53	9
yellow	vasculature development	APOD, ERAP1, HPGD, IGF1, PIK3CG, PLCG1, SPHK2, STAB2, TGFBR2	9
blue	acute inflammatory response	A2M, CD163, F2, IL1A, ITIH4, LBP, SERPINF2, STAT3	8
blue	Complement and coagulation cascades	A2M, F2, F5, F9, SERPINA5, SERPINF2, TFPI, VTN	8
blue	epithelium development	CASP3, CTSH, CTSZ, GRB2, JAG1, JAG2, PDGFB, SMAD2	8
blue	heart development	CASP3, CRELD1, EIF4G2, MAPK1, PDGFB, PTPN11, SHC1, SMAD2	8
blue	Leukocyte transendothelial migration	MAPK14, MSN, PIK3CA, PRKCA, PRKCB, PTPN11, RAC1, VAV1	8
blue	Non-alcoholic fatty liver disease (NAFLD)	AKT1, BID, CASP3, GSK3A, IL1A, PIK3CA, PRKAA1, RAC1	8
blue	response to corticosteroid stimulus	A2M, CCL2, CCL5, GHR, IGFBP7, PEBP1, PRKACA, PRKCA	8
blue	Response to elevated platelet cytosolic Ca2+	A2M, EGF, F5, PDGFB, PPIA, PRKCA, PRKCB, SERPINF2	8
blue	response to glucocorticoid stimulus	A2M, CCL2, CCL5, GHR, IGFBP7, PEBP1, PRKACA, PRKCA	8
blue	Signalling to ERKs	CRK, GRB2, MAPK1, MAPK14, MAPK3, MAPKAPK2, SHC1, YWHAB	8
blue	Thyroid hormone signaling pathway	AKT1, MAPK1, MAPK3, PDPK1, PIK3CA, PRKACA, PRKCA, PRKCB	8
red	cytokine production	BPI, CMA1, FGR, ICOSLG, MAPK13, PTGS2, S100A12, S100A9	8
turquoise	Chemokine signaling pathway	CCL15, CCL16, CCL23, CX3CL1, CXCL12, CXCL16, PF4, PPBP	8
turquoise	Degradation of the extracellular matrix	ADAM9, COL18A1, CTSV, MMP14, MMP2, MMP3, PRSS1, TIMP1	8
turquoise	NF-kappa B signaling pathway	CXCL12, IL1R1, LTA, PLAU, TNFRSF1A, TNFSF11, TNFSF13B, VCAM1	8
turquoise	NGF signalling via TRKA from the plasma membrane	CD86, EREG, FGF19, KIT, MAPK11, NTRK2, PDGFA, PDGFRA	8
turquoise	Non-alcoholic fatty liver disease (NAFLD)	ADIPOQ, FAS, FASLG, INS, INSR, LEP, LEPR, TNFRSF1A	8
turquoise	response to corticosteroid stimulus	ADAM9, ADIPOQ, CTGF, CTSV, INSR, PLAT, SERPINA7, SERPINE1	8
turquoise	rhythmic process	ANGPT1, ERBB1, EREG, GHRL, LEP, LEPR, MMP14, ROBO2	8
turquoise	Signaling by PDGF	CD86, EREG, FGF19, KIT, PDGFA, PDGFRA, PLAT, THBS4	8
turquoise	TNF signaling pathway	CX3CL1, FAS, LTA, MAPK11, MMP14, MMP3, TNFRSF1A, VCAM1	8
blue	cellular response to insulin stimulus	AKT1, GHR, GRB2, GSK3A, INHBB, PDPK1, SHC1	7
blue	Growth hormone receptor signaling	GHR, LYN, MAPK1, MAPK3, PTPN1, PTPN6, STAT3	7
blue	Phospholipase C-mediated cascade	FGF17, FGF18, FGF20, FGF9, PRKACA, PRKCA, PRKCD	7
red	protein amino acid phosphorylation	ADRBK1, CDK8, FGR, HGF, MAP2K2, MAPK13, MAPK8	7
turquoise	Circadian rhythm	ADIPOQ, AGRP, LEP, NTRK2, NTRK3, PROK1, SERPINE1	7
turquoise	Focal adhesion	FLT4, IBSP, IGF1R, MET, PDGFA, PDGFRA, THBS4	7
turquoise	response to glucocorticoid stimulus	ADAM9, ADIPOQ, CTSV, INSR, PLAT, SERPINA7, SERPINE1	7
turquoise	response to oxidative stress	ADAM9, ERBB1, MB, MMP14, S100A7, SERPINE1, SOD2, TF	7
turquoise	Signaling by ERBB4	CD86, CXCL12, EREG, FGF19, KIT, PDGFA, PDGFRA	7
yellow	response to steroid hormone stimulus	CALR, DSG1, F7, GOT1, MSTN, TGFBR2, TNFRSF11B	7
blue	Formation of Fibrin Clot (Clotting Cascade)	A2M, F2, F5, F9, GP1BA, TFPI	6
blue	Platelet degranulation	A2M, EGF, F5, PDGFB, PPIA, SERPINF2	6
blue	response to hypoxia	ANGPT2, CCL2, JAG2, PDGFB, PRKAA1, TLR2	6
blue	response to oxidative stress	CCL5, PEBP1, PRKACA, PRKCA, SPHK1, TPM4	6
blue	TGF-beta signaling pathway	BMP6, FST, INHBB, MAPK1, MAPK3, SMAD2	6
red	enzyme linked receptor protein signaling pathway	CDK8, HGF, MAP2K2, MAPK13, MAPK8, PTEN	6
red	leukocyte activation	ANXA1, BPI, FGR, ICOSLG, IMPDH1, S100A12	6
turquoise	Activation of Matrix Metalloproteinases	CTSV, MMP14, MMP2, MMP3, PRSS1, TIMP1	6
turquoise	DAP12 signaling	CD86, EREG, FGF19, KIT, PDGFA, PDGFRA	6
turquoise	Endocrine resistance	IGF1R, MAPK11, MED1, MMP2, NOTCH1, NOTCH3	6
turquoise	FoxO signaling pathway	FASLG, IGF1R, INS, INSR, MAPK11, SOD2	6
turquoise	GAB1 signalosome	CD86, EREG, FGF19, KIT, PDGFA, PDGFRA	6
turquoise	Leukocyte transendothelial migration	CDH5, CXCL12, ESAM, MAPK11, MMP2, VCAM1	6
turquoise	PI3K/AKT activation	CD86, EREG, FGF19, KIT, PDGFA, PDGFRA	6
turquoise	Regulation of actin cytoskeleton	CXCL12, FGF19, GSN, INS, PDGFA, PDGFRA	6
turquoise	response to insulin stimulus	AGRP, IGF1R, IGFBP1, INSR, LEP, PLA2G1B	6
turquoise	Signaling by EGFR	CD86, EREG, FGF19, KIT, PDGFA, PDGFRA	6
turquoise	Signaling by ERBB2	CD86, EREG, FGF19, KIT, PDGFA, PDGFRA	6
turquoise	Signaling by FGFR	CD86, EREG, FGF19, KIT, PDGFA, PDGFRA	6
turquoise	Signaling by SCF-KIT	CD86, EREG, FGF19, KIT, PDGFA, PDGFRA	6
turquoise	tissue regeneration	GSN, IGFBP1, NOTCH1, NOTCH3, PLAU, SERPINE1	6
turquoise	transforming growth factor beta receptor signaling pathway	ADAM9, BMPR1A, ENG, PDGFA, TGFBR3, WFIKKN2	6
turquoise	Type I diabetes mellitus	CD86, FAS, FASLG, IFNG, INS, LTA	6
yellow	acute inflammatory response	C1QBP, CEBPB, CFD, CLU, FCN2, PIK3CG	6
yellow	angiogenesis	APOD, ERAP1, PIK3CG, PLCG1, STAB2, TGFBR2	6
yellow	anti-apoptosis	CEBPB, CLU, F7, IGF1, PRLR, SPHK2	6
yellow	cytokine production	APOD, C1QBP, CEBPB, PIK3CG, TNFRSF4, UBC	6
yellow	peptidyl-tyrosine phosphorylation	FGFR3, FLT3, IGF1, PRLR, TP53, ZAP70	6
blue	fibroblast growth factor receptor signaling pathway	FGF17, FGF18, FGF20, FGF9, GRB2	5
blue	IL-17 signaling pathway	CASP3, CCL2, MAPK1, MAPK14, MAPK3	5
blue	mitochondrion organization	AKT1, BID, CASP3, PPIF, YWHAZ	5
red	angiogenesis	CMA1, DLL4, GPI, PTEN, PTGS2	5
red	Innate immune response	FGR, MAP2K2, MAPK8, S100A12, S100A9	5
red	MAPK signaling pathway	HGF, HSPA8, MAP2K2, MAPK13, MAPK8	5
red	response to steroid hormone stimulus	ANXA1, ENO2, HGF, PTEN, PTGS2	5
red	transmembrane receptor protein tyrosine kinase signaling pathway	HGF, MAP2K2, MAPK13, MAPK8, PTEN	5
red	vasculature development	CMA1, DLL4, GPI, PTEN, PTGS2	5
turquoise	Cell matrix adhesion	ADAM9, ADAMTS13, FGA, FGB, VCAM1	5
turquoise	insulin receptor signaling pathway	FGF19, IGF1R, IGFBP1, INS, INSR	5
turquoise	Phospholipase D signaling pathway	INS, INSR, KIT, PDGFA, PDGFRA	5
turquoise	Th1 and Th2 cell differentiation	IFNG, IFNGR1, MAPK11, NOTCH1, NOTCH3	5
yellow	cytokine-mediated signaling pathway	CDC37, FLT3, PLCG1, PRLR, UBC	5
yellow	epithelium development	CEBPB, IGF1, PRLR, SEMA3A, TGFBR2	5
yellow	heart development	BMP10, CSF3R, FLT3, RBP4, TGFBR2	5
yellow	MAPK signaling pathway	FGFR3, FLT3, IGF1, TGFBR2, TP53	5
yellow	signal transmission via phosphorylation event	FGFR3, PRLR, TEC, TNFRSF10A, ZAP70	5
