# Supplementary material for: Molecular signatures of post-traumatic stress disorder in war-zone-exposed veteran and active-duty soldiers
Source: Cell Rep Med. 2023 May 16;4(5):101045. doi: 10.1016/j.xcrm.2023.101045 (PMC10213980; doi:10.1016/j.xcrm.2023.101045)
Supplement: Table S5. MVP-GWAS variants associated with 37 significant proteins, related to Figure 4 and the results subsection “relevance of significant proteins in prior large-scale genetic studies” — These variants have trending p value <5.0E-04. [file mmc3.xlsx]

## Sheet: Sheet1
Table S5. MVP-GWAS variants associated with 37 significant proteins. These variants have trending p-value < 5.0E-04 (Related to the results subsection “Relevance of significant proteins in prior large-scale genetic studies”)
GeneID	GeneName	SomaID	Chr	start	end	ensembl_gene_id	i.start	i.end	SNP	p_value	BETA
5294	PIK3CG	P48736	7	106505723	106547590	ENSG00000105851	106540171	106540171	rs11773880	8.94e-08	0.2999
5294	PIK3CG	P48736	7	106505723	106547590	ENSG00000105851	106546087	106546087	rs3173908	1e-07	-0.2988
5294	PIK3CG	P48736	7	106505723	106547590	ENSG00000105851	106547469	106547469	rs10216210	1.01e-07	-0.2987
4684	NCAM1	P13591	11	112831997	113149158	ENSG00000149294	112851961	112851961	rs2298527	3.44e-07	-0.2513
4684	NCAM1	P13591	11	112831997	113149158	ENSG00000149294	112860579	112860579	rs7106434	4.59e-07	0.2477
4684	NCAM1	P13591	11	112831997	113149158	ENSG00000149294	112885527	112885527	rs10891490	7.31e-07	0.2468
4684	NCAM1	P13591	11	112831997	113149158	ENSG00000149294	112851068	112851068	rs2155290	7.51e-07	-0.2381
4684	NCAM1	P13591	11	112831997	113149158	ENSG00000149294	112843138	112843138	rs7110863	9.11e-07	-0.2403
4684	NCAM1	P13591	11	112831997	113149158	ENSG00000149294	112834153	112834153	rs7111153	1.06e-06	-0.2396
4684	NCAM1	P13591	11	112831997	113149158	ENSG00000149294	112850770	112850770	rs2155284	1.07e-06	0.2344
4684	NCAM1	P13591	11	112831997	113149158	ENSG00000149294	112850643	112850643	rs2186707	1.07e-06	0.2344
4684	NCAM1	P13591	11	112831997	113149158	ENSG00000149294	112852192	112852192	rs1940729	1.09e-06	-0.2342
4684	NCAM1	P13591	11	112831997	113149158	ENSG00000149294	112852195	112852195	rs1940728	1.09e-06	0.2342
4684	NCAM1	P13591	11	112831997	113149158	ENSG00000149294	112852946	112852946	rs1940724	1.09e-06	-0.2333
4684	NCAM1	P13591	11	112831997	113149158	ENSG00000149294	112853012	112853012	rs1954826	1.09e-06	-0.2333
4684	NCAM1	P13591	11	112831997	113149158	ENSG00000149294	112852032	112852032	rs2212449	1.09e-06	0.2337
4684	NCAM1	P13591	11	112831997	113149158	ENSG00000149294	112852588	112852588	rs1940727	1.1e-06	0.2337
4684	NCAM1	P13591	11	112831997	113149158	ENSG00000149294	112852759	112852759	rs1940725	1.1e-06	-0.2336
4684	NCAM1	P13591	11	112831997	113149158	ENSG00000149294	112852611	112852611	rs1940726	1.11e-06	-0.2336
4684	NCAM1	P13591	11	112831997	113149158	ENSG00000149294	112853538	112853538	rs4439550	1.12e-06	0.233
4684	NCAM1	P13591	11	112831997	113149158	ENSG00000149294	112854052	112854052	rs10736463	1.13e-06	-0.2329
4684	NCAM1	P13591	11	112831997	113149158	ENSG00000149294	112846713	112846713	rs11214441	1.14e-06	0.2355
4684	NCAM1	P13591	11	112831997	113149158	ENSG00000149294	112852464	112852464	rs2298526	1.17e-06	-0.2331
4684	NCAM1	P13591	11	112831997	113149158	ENSG00000149294	112842976	112842976	rs7126748	1.18e-06	-0.2378
4684	NCAM1	P13591	11	112831997	113149158	ENSG00000149294	112838867	112838867	rs720023	1.19e-06	-0.2377
4684	NCAM1	P13591	11	112831997	113149158	ENSG00000149294	112856137	112856137	rs7950836	1.2e-06	-0.232
4684	NCAM1	P13591	11	112831997	113149158	ENSG00000149294	112837740	112837740	rs10750016	1.2e-06	0.2377
4684	NCAM1	P13591	11	112831997	113149158	ENSG00000149294	112835024	112835024	rs7937151	1.21e-06	-0.2384
4684	NCAM1	P13591	11	112831997	113149158	ENSG00000149294	112838338	112838338	rs2155281	1.22e-06	0.2378
4684	NCAM1	P13591	11	112831997	113149158	ENSG00000149294	112854935	112854935	rs6589353	1.22e-06	0.2322
4684	NCAM1	P13591	11	112831997	113149158	ENSG00000149294	112839532	112839532	rs7948789	1.23e-06	-0.2383
4684	NCAM1	P13591	11	112831997	113149158	ENSG00000149294	112857202	112857202	rs1940720	1.34e-06	-0.2313
4684	NCAM1	P13591	11	112831997	113149158	ENSG00000149294	112909396	112909396	rs7947502	1.39e-06	-0.2449
4684	NCAM1	P13591	11	112831997	113149158	ENSG00000149294	112860348	112860348	rs2155282	1.4e-06	-0.2305
4684	NCAM1	P13591	11	112831997	113149158	ENSG00000149294	112860288	112860288	rs1940716	1.4e-06	-0.2305
4684	NCAM1	P13591	11	112831997	113149158	ENSG00000149294	112859867	112859867	rs1940718	1.42e-06	0.2304
4684	NCAM1	P13591	11	112831997	113149158	ENSG00000149294	112860893	112860893	rs7121047	1.48e-06	-0.23
4684	NCAM1	P13591	11	112831997	113149158	ENSG00000149294	112861434	112861434	rs4466874	1.48e-06	-0.23
4684	NCAM1	P13591	11	112831997	113149158	ENSG00000149294	112862587	112862587	rs7115165	1.5e-06	-0.2294
4684	NCAM1	P13591	11	112831997	113149158	ENSG00000149294	112855671	112855671	rs58291228	1.51e-06	0.2306
4684	NCAM1	P13591	11	112831997	113149158	ENSG00000149294	112912048	112912048	rs7105462	1.51e-06	-0.2444
4684	NCAM1	P13591	11	112831997	113149158	ENSG00000149294	112861443	112861443	rs4479020	1.58e-06	0.2298
4684	NCAM1	P13591	11	112831997	113149158	ENSG00000149294	112843616	112843616	rs2186709	1.61e-06	0.2365
4684	NCAM1	P13591	11	112831997	113149158	ENSG00000149294	112865115	112865115	rs7108081	1.67e-06	-0.2284
4684	NCAM1	P13591	11	112831997	113149158	ENSG00000149294	112866269	112866269	rs4381397	1.76e-06	-0.2278
4684	NCAM1	P13591	11	112831997	113149158	ENSG00000149294	112867061	112867061	rs1940702	1.76e-06	-0.2279
4684	NCAM1	P13591	11	112831997	113149158	ENSG00000149294	112866456	112866456	rs4144892	1.78e-06	0.2278
4684	NCAM1	P13591	11	112831997	113149158	ENSG00000149294	112865906	112865906	rs4439551	1.82e-06	-0.2279
5294	PIK3CG	P48736	7	106505723	106547590	ENSG00000105851	106517571	106517571	rs13243186	1.85e-06	0.2497
5294	PIK3CG	P48736	7	106505723	106547590	ENSG00000105851	106517136	106517136	rs13225324	1.9e-06	-0.2494
4684	NCAM1	P13591	11	112831997	113149158	ENSG00000149294	112874603	112874603	rs7127712	1.91e-06	-0.2288
4684	NCAM1	P13591	11	112831997	113149158	ENSG00000149294	112874645	112874645	rs7127930	1.91e-06	0.2288
5294	PIK3CG	P48736	7	106505723	106547590	ENSG00000105851	106518631	106518631	rs6963859	1.91e-06	-0.2497
4684	NCAM1	P13591	11	112831997	113149158	ENSG00000149294	112882179	112882179	rs7943198	1.94e-06	-0.2303
4684	NCAM1	P13591	11	112831997	113149158	ENSG00000149294	112875768	112875768	rs10750019	1.98e-06	0.2289
4684	NCAM1	P13591	11	112831997	113149158	ENSG00000149294	112869054	112869054	rs10891487	2e-06	0.2275
4684	NCAM1	P13591	11	112831997	113149158	ENSG00000149294	112872305	112872305	rs723599	2.01e-06	-0.2283
4684	NCAM1	P13591	11	112831997	113149158	ENSG00000149294	112876886	112876886	rs1940697	2.03e-06	0.229
4684	NCAM1	P13591	11	112831997	113149158	ENSG00000149294	112878547	112878547	rs6589354	2.04e-06	0.229
5294	PIK3CG	P48736	7	106505723	106547590	ENSG00000105851	106513011	106513011	rs1129293	2.04e-06	-0.2477
4684	NCAM1	P13591	11	112831997	113149158	ENSG00000149294	112880732	112880732	rs4294596	2.07e-06	-0.2293
4684	NCAM1	P13591	11	112831997	113149158	ENSG00000149294	112879456	112879456	rs4589334	2.08e-06	0.2292
4684	NCAM1	P13591	11	112831997	113149158	ENSG00000149294	112869404	112869404	rs1940701	2.1e-06	-0.227
4684	NCAM1	P13591	11	112831997	113149158	ENSG00000149294	112882061	112882061	rs7928129	2.12e-06	0.2295
5294	PIK3CG	P48736	7	106505723	106547590	ENSG00000105851	106529249	106529249	rs4730205	2.14e-06	-0.2507
4684	NCAM1	P13591	11	112831997	113149158	ENSG00000149294	112878254	112878254	rs7118907	2.16e-06	0.2288
4684	NCAM1	P13591	11	112831997	113149158	ENSG00000149294	112881906	112881906	rs7942857	2.22e-06	-0.229
4684	NCAM1	P13591	11	112831997	113149158	ENSG00000149294	112883761	112883761	rs7113596	2.23e-06	0.2298
4684	NCAM1	P13591	11	112831997	113149158	ENSG00000149294	112889846	112889846	rs999851	2.49e-06	-0.2304
57118	CAMK1D	Q8IU85	10	12391481	12877545	ENSG00000183049	12771528	12771528	rs113990432	2.58e-06	1.8901
4684	NCAM1	P13591	11	112831997	113149158	ENSG00000149294	112854142	112854142	rs574373195	2.58e-06	0.2305
4684	NCAM1	P13591	11	112831997	113149158	ENSG00000149294	112854142	112854142	rs11396766	2.58e-06	0.2305
4684	NCAM1	P13591	11	112831997	113149158	ENSG00000149294	112892274	112892274	rs1940733	2.58e-06	0.2304
4684	NCAM1	P13591	11	112831997	113149158	ENSG00000149294	112892570	112892570	rs9919620	2.59e-06	0.2304
4684	NCAM1	P13591	11	112831997	113149158	ENSG00000149294	112887410	112887410	rs10732853	2.69e-06	-0.2292
4684	NCAM1	P13591	11	112831997	113149158	ENSG00000149294	112877304	112877304	rs9919670	2.75e-06	0.2269
4684	NCAM1	P13591	11	112831997	113149158	ENSG00000149294	112895028	112895028	rs1940734	2.82e-06	0.2304
4684	NCAM1	P13591	11	112831997	113149158	ENSG00000149294	112896214	112896214	rs10750021	2.9e-06	-0.2305
7332	UBE2L3	P68036	22	21903736	21978323	ENSG00000185651	21930839	21930839	rs60071620	2.92e-06	2.5181
4684	NCAM1	P13591	11	112831997	113149158	ENSG00000149294	112898428	112898428	rs1940699	3.04e-06	-0.2304
4684	NCAM1	P13591	11	112831997	113149158	ENSG00000149294	112893856	112893856	rs7926312	3.07e-06	-0.2295
4684	NCAM1	P13591	11	112831997	113149158	ENSG00000149294	112899235	112899235	rs142861910	3.08e-06	0.2304
4684	NCAM1	P13591	11	112831997	113149158	ENSG00000149294	112899633	112899633	rs1892981	3.08e-06	0.2304
4684	NCAM1	P13591	11	112831997	113149158	ENSG00000149294	112899214	112899214	rs1892983	3.1e-06	-0.2303
4684	NCAM1	P13591	11	112831997	113149158	ENSG00000149294	112877408	112877408	rs9919557	3.18e-06	-0.2246
4684	NCAM1	P13591	11	112831997	113149158	ENSG00000149294	112877409	112877409	rs9919558	3.21e-06	0.2245
4684	NCAM1	P13591	11	112831997	113149158	ENSG00000149294	112900343	112900343	rs11214469	3.22e-06	0.2303
4684	NCAM1	P13591	11	112831997	113149158	ENSG00000149294	112910881	112910881	rs113332425	3.42e-06	-0.2318
4684	NCAM1	P13591	11	112831997	113149158	ENSG00000149294	112902671	112902671	rs1320670	3.43e-06	-0.2301
4684	NCAM1	P13591	11	112831997	113149158	ENSG00000149294	112903595	112903595	rs7945073	3.48e-06	0.2299
4684	NCAM1	P13591	11	112831997	113149158	ENSG00000149294	112900785	112900785	rs35017949	3.63e-06	0.2295
4684	NCAM1	P13591	11	112831997	113149158	ENSG00000149294	112904479	112904479	rs7127528	3.63e-06	0.2299
4684	NCAM1	P13591	11	112831997	113149158	ENSG00000149294	112905039	112905039	rs7128314	3.67e-06	0.2298
4684	NCAM1	P13591	11	112831997	113149158	ENSG00000149294	112904335	112904335	rs7113099	3.68e-06	0.2298
4684	NCAM1	P13591	11	112831997	113149158	ENSG00000149294	112905776	112905776	rs4480572	3.73e-06	0.2296
4684	NCAM1	P13591	11	112831997	113149158	ENSG00000149294	112906218	112906218	rs1940712	3.75e-06	0.2296
4684	NCAM1	P13591	11	112831997	113149158	ENSG00000149294	112906391	112906391	rs1940714	3.79e-06	-0.2295
4684	NCAM1	P13591	11	112831997	113149158	ENSG00000149294	112906285	112906285	rs1940713	3.79e-06	-0.2295
4684	NCAM1	P13591	11	112831997	113149158	ENSG00000149294	112906804	112906804	rs7935745	3.93e-06	-0.2295
4684	NCAM1	P13591	11	112831997	113149158	ENSG00000149294	112909745	112909745	rs10891492	3.93e-06	0.2295
4684	NCAM1	P13591	11	112831997	113149158	ENSG00000149294	112905129	112905129	rs7128648	3.99e-06	0.229
4684	NCAM1	P13591	11	112831997	113149158	ENSG00000149294	112910077	112910077	rs7948327	4.06e-06	0.2295
4684	NCAM1	P13591	11	112831997	113149158	ENSG00000149294	112911004	112911004	rs7938812	4.09e-06	-0.2295
4684	NCAM1	P13591	11	112831997	113149158	ENSG00000149294	112912303	112912303	rs3802847	4.09e-06	-0.2295
4684	NCAM1	P13591	11	112831997	113149158	ENSG00000149294	112912387	112912387	rs3802848	4.12e-06	-0.2294
4684	NCAM1	P13591	11	112831997	113149158	ENSG00000149294	112910783	112910783	rs2155292	4.17e-06	-0.2293
4684	NCAM1	P13591	11	112831997	113149158	ENSG00000149294	112911839	112911839	rs7942723	4.21e-06	-0.2292
4684	NCAM1	P13591	11	112831997	113149158	ENSG00000149294	112880752	112880752	rs5794836	4.8e-06	0.225
4684	NCAM1	P13591	11	112831997	113149158	ENSG00000149294	112912518	112912518	rs3802850	5.19e-06	-0.227
4684	NCAM1	P13591	11	112831997	113149158	ENSG00000149294	112912811	112912811	rs2155646	5.23e-06	-0.227
4684	NCAM1	P13591	11	112831997	113149158	ENSG00000149294	112912724	112912724	rs2186874	5.26e-06	-0.2269
57118	CAMK1D	Q8IU85	10	12391481	12877545	ENSG00000183049	12764123	12764123	rs75351173	6.54e-06	-1.8572
57118	CAMK1D	Q8IU85	10	12391481	12877545	ENSG00000183049	12771830	12771830	rs112843502	7.38e-06	1.7643
2885	GRB2	P62993	17	73314157	73401790	ENSG00000177885	73374945	73374945	rs4789182	7.6e-06	0.245
2885	GRB2	P62993	17	73314157	73401790	ENSG00000177885	73373135	73373135	rs9892166	9.42e-06	-0.2425
5294	PIK3CG	P48736	7	106505723	106547590	ENSG00000105851	106518289	106518289	rs4460309	1.04e-05	-0.2396
2885	GRB2	P62993	17	73314157	73401790	ENSG00000177885	73364216	73364216	rs9889402	1.2e-05	0.2361
4684	NCAM1	P13591	11	112831997	113149158	ENSG00000149294	112942143	112942143	rs66821824	1.62e-05	0.252
2885	GRB2	P62993	17	73314157	73401790	ENSG00000177885	73323876	73323876	rs4788887	1.64e-05	-0.2374
2885	GRB2	P62993	17	73314157	73401790	ENSG00000177885	73326965	73326965	rs4542691	1.69e-05	-0.237
2885	GRB2	P62993	17	73314157	73401790	ENSG00000177885	73324663	73324663	rs7219341	1.71e-05	0.2372
2885	GRB2	P62993	17	73314157	73401790	ENSG00000177885	73324692	73324692	rs7219355	1.72e-05	0.2372
2885	GRB2	P62993	17	73314157	73401790	ENSG00000177885	73324958	73324958	rs2385262	1.75e-05	0.2362
2885	GRB2	P62993	17	73314157	73401790	ENSG00000177885	73324195	73324195	rs9910601	1.77e-05	-0.236
2885	GRB2	P62993	17	73314157	73401790	ENSG00000177885	73324876	73324876	rs4789169	1.8e-05	-0.2358
2885	GRB2	P62993	17	73314157	73401790	ENSG00000177885	73324580	73324580	rs9909035	1.94e-05	0.2349
2885	GRB2	P62993	17	73314157	73401790	ENSG00000177885	73320893	73320893	rs9913257	1.96e-05	0.2351
2885	GRB2	P62993	17	73314157	73401790	ENSG00000177885	73321687	73321687	rs7207618	1.96e-05	-0.2352
2885	GRB2	P62993	17	73314157	73401790	ENSG00000177885	73321117	73321117	rs2385263	1.97e-05	-0.2351
2885	GRB2	P62993	17	73314157	73401790	ENSG00000177885	73320383	73320383	rs12940287	1.99e-05	0.2349
2885	GRB2	P62993	17	73314157	73401790	ENSG00000177885	73325244	73325244	rs2164244	2.01e-05	0.2345
4684	NCAM1	P13591	11	112831997	113149158	ENSG00000149294	112921071	112921071	rs12576197	2.02e-05	0.2501
2885	GRB2	P62993	17	73314157	73401790	ENSG00000177885	73326363	73326363	rs9896662	2.06e-05	0.2338
2885	GRB2	P62993	17	73314157	73401790	ENSG00000177885	73318904	73318904	rs67616046	2.26e-05	0.2331
2885	GRB2	P62993	17	73314157	73401790	ENSG00000177885	73317510	73317510	rs12943707	2.28e-05	0.2334
2885	GRB2	P62993	17	73314157	73401790	ENSG00000177885	73318398	73318398	rs9891824	2.3e-05	-0.2328
2885	GRB2	P62993	17	73314157	73401790	ENSG00000177885	73321360	73321360	rs10644632	2.35e-05	0.233
84623	KIRREL3	Q8IZU9	11	126293254	126873355	ENSG00000149571	126409913	126409913	rs552640	2.36e-05	-0.1993
2885	GRB2	P62993	17	73314157	73401790	ENSG00000177885	73320433	73320433	rs12938183	2.38e-05	0.2328
2885	GRB2	P62993	17	73314157	73401790	ENSG00000177885	73316679	73316679	rs8079197	2.44e-05	0.2324
84623	KIRREL3	Q8IZU9	11	126293254	126873355	ENSG00000149571	126409882	126409882	rs551916	2.54e-05	-0.1985
84623	KIRREL3	Q8IZU9	11	126293254	126873355	ENSG00000149571	126408553	126408553	rs621479	2.55e-05	0.1989
718	C3	P01024	19	6677715	6730573	ENSG00000125730	6686504	6686504	rs2241391	2.59e-05	1.4989
84623	KIRREL3	Q8IZU9	11	126293254	126873355	ENSG00000149571	126407440	126407440	rs605859	2.67e-05	-0.1988
84623	KIRREL3	Q8IZU9	11	126293254	126873355	ENSG00000149571	126406685	126406685	rs502401	2.68e-05	-0.1987
84623	KIRREL3	Q8IZU9	11	126293254	126873355	ENSG00000149571	126410376	126410376	rs628147	2.71e-05	0.1967
2885	GRB2	P62993	17	73314157	73401790	ENSG00000177885	73315368	73315368	rs7219	2.76e-05	0.2313
84623	KIRREL3	Q8IZU9	11	126293254	126873355	ENSG00000149571	126405956	126405956	rs664588	2.79e-05	-0.1986
84623	KIRREL3	Q8IZU9	11	126293254	126873355	ENSG00000149571	126409708	126409708	rs614718	2.87e-05	-0.1965
84623	KIRREL3	Q8IZU9	11	126293254	126873355	ENSG00000149571	126404393	126404393	rs541599	2.88e-05	-0.1983
2885	GRB2	P62993	17	73314157	73401790	ENSG00000177885	73317644	73317644	rs12946365	2.89e-05	0.2304
4684	NCAM1	P13591	11	112831997	113149158	ENSG00000149294	112916070	112916070	rs78741618	2.89e-05	0.2465
2885	GRB2	P62993	17	73314157	73401790	ENSG00000177885	73317443	73317443	rs12945743	2.94e-05	0.2302
6092	ROBO2	Q9HCK4	3	75955846	77699115	ENSG00000185008	76194352	76194352	rs62268946	3e-05	0.1953
84623	KIRREL3	Q8IZU9	11	126293254	126873355	ENSG00000149571	126409327	126409327	rs634748	3.03e-05	-0.1963
4684	NCAM1	P13591	11	112831997	113149158	ENSG00000149294	112915365	112915365	rs56360439	3.06e-05	-0.246
84623	KIRREL3	Q8IZU9	11	126293254	126873355	ENSG00000149571	126412006	126412006	rs625496	3.08e-05	-0.1998
84623	KIRREL3	Q8IZU9	11	126293254	126873355	ENSG00000149571	126411994	126411994	rs625518	3.13e-05	-0.1996
6092	ROBO2	Q9HCK4	3	75955846	77699115	ENSG00000185008	76212902	76212902	rs550220148	3.2e-05	0.1995
9394	HS6ST1	O60243	2	128994290	129076151	ENSG00000136720	129022965	129022965	rs34800061	3.26e-05	0.2404
4684	NCAM1	P13591	11	112831997	113149158	ENSG00000149294	112918985	112918985	rs12575544	3.32e-05	0.2442
4151	MB	P02144	22	36002811	36033998	ENSG00000198125	36007421	36007421	rs5750131	3.48e-05	-0.2182
4684	NCAM1	P13591	11	112831997	113149158	ENSG00000149294	112917378	112917378	rs12277922	3.52e-05	0.2438
84623	KIRREL3	Q8IZU9	11	126293254	126873355	ENSG00000149571	126411459	126411459	rs637900	3.65e-05	0.1961
4684	NCAM1	P13591	11	112831997	113149158	ENSG00000149294	112931624	112931624	rs1836799	3.65e-05	0.2429
4684	NCAM1	P13591	11	112831997	113149158	ENSG00000149294	112931625	112931625	rs1836798	3.65e-05	-0.2429
84623	KIRREL3	Q8IZU9	11	126293254	126873355	ENSG00000149571	126409606	126409606	rs11602183	3.76e-05	-0.2432
23705	CADM1	Q9BY67	11	115039938	115375675	ENSG00000182985	115301628	115301628	rs2027618	3.85e-05	-0.2256
84623	KIRREL3	Q8IZU9	11	126293254	126873355	ENSG00000149571	126406593	126406593	rs142261060	3.91e-05	-0.2434
84623	KIRREL3	Q8IZU9	11	126293254	126873355	ENSG00000149571	126405243	126405243	rs11602845	4.01e-05	-0.2438
84623	KIRREL3	Q8IZU9	11	126293254	126873355	ENSG00000149571	126411406	126411406	rs67723511	4.17e-05	0.244
84623	KIRREL3	Q8IZU9	11	126293254	126873355	ENSG00000149571	126402563	126402563	rs1783993	4.19e-05	-0.195
51588	PIAS4	Q8N2W9	19	4007644	4039384	ENSG00000105229	4036388	4036388	rs199754282	4.57e-05	-0.2857
84623	KIRREL3	Q8IZU9	11	126293254	126873355	ENSG00000149571	126387449	126387449	rs61898730	5.15e-05	-0.2415
4897	NRCAM	Q92823	7	107788068	108097161	ENSG00000091129	108063191	108063191	rs76377469	5.29e-05	0.571
4684	NCAM1	P13591	11	112831997	113149158	ENSG00000149294	112845533	112845533	rs143186795	5.41e-05	-0.3051
84623	KIRREL3	Q8IZU9	11	126293254	126873355	ENSG00000149571	126401753	126401753	rs1783991	5.55e-05	-0.1912
4684	NCAM1	P13591	11	112831997	113149158	ENSG00000149294	112921810	112921810	rs59598942	5.69e-05	-0.2415
4684	NCAM1	P13591	11	112831997	113149158	ENSG00000149294	112921923	112921923	rs7946527	5.69e-05	-0.2415
2885	GRB2	P62993	17	73314157	73401790	ENSG00000177885	73355769	73355769	rs4350602	5.81e-05	0.2165
84623	KIRREL3	Q8IZU9	11	126293254	126873355	ENSG00000149571	126391797	126391797	rs56704715	5.81e-05	-0.2342
4684	NCAM1	P13591	11	112831997	113149158	ENSG00000149294	112924690	112924690	rs4144893	5.9e-05	0.2418
4897	NRCAM	Q92823	7	107788068	108097161	ENSG00000091129	107907607	107907607	rs113100518	5.92e-05	0.5584
1946	EFNA5	P52803	5	106712590	107006596	ENSG00000184349	106990241	106990241	rs34227359	6.21e-05	0.3195
6092	ROBO2	Q9HCK4	3	75955846	77699115	ENSG00000185008	76193635	76193635	rs6806658	6.31e-05	-0.1881
10135	NAMPT	P43490	7	105888731	105926772	ENSG00000105835	105908425	105908425	rs118179925	6.51e-05	0.916
4684	NCAM1	P13591	11	112831997	113149158	ENSG00000149294	112934495	112934495	rs10502165	6.6e-05	-0.2427
1946	EFNA5	P52803	5	106712590	107006596	ENSG00000184349	106955126	106955126	rs12656968	6.78e-05	0.2292
6092	ROBO2	Q9HCK4	3	75955846	77699115	ENSG00000185008	76194065	76194065	rs78917193	6.83e-05	-0.1871
6092	ROBO2	Q9HCK4	3	75955846	77699115	ENSG00000185008	76195011	76195011	rs7651503	7.03e-05	0.1868
4684	NCAM1	P13591	11	112831997	113149158	ENSG00000149294	112833246	112833246	rs59867819	7.08e-05	0.3006
4684	NCAM1	P13591	11	112831997	113149158	ENSG00000149294	112847196	112847196	rs10789932	7.14e-05	0.2919
1946	EFNA5	P52803	5	106712590	107006596	ENSG00000184349	106935107	106935107	rs35863120	7.35e-05	0.3055
57118	CAMK1D	Q8IU85	10	12391481	12877545	ENSG00000183049	12773245	12773245	rs80311568	7.38e-05	1.597
57118	CAMK1D	Q8IU85	10	12391481	12877545	ENSG00000183049	12773263	12773263	rs74741520	7.48e-05	1.5954
4684	NCAM1	P13591	11	112831997	113149158	ENSG00000149294	112833618	112833618	rs4533068	7.86e-05	0.2984
4684	NCAM1	P13591	11	112831997	113149158	ENSG00000149294	112917111	112917111	rs12574893	8.2e-05	0.2374
4684	NCAM1	P13591	11	112831997	113149158	ENSG00000149294	112938014	112938014	rs11214474	8.27e-05	0.2401
6092	ROBO2	Q9HCK4	3	75955846	77699115	ENSG00000185008	76211681	76211681	rs11128505	8.44e-05	0.187
84623	KIRREL3	Q8IZU9	11	126293254	126873355	ENSG00000149571	126395752	126395752	rs55980063	8.58e-05	0.2323
2885	GRB2	P62993	17	73314157	73401790	ENSG00000177885	73332794	73332794	rs4789170	8.64e-05	-0.218
2885	GRB2	P62993	17	73314157	73401790	ENSG00000177885	73332884	73332884	rs4789171	8.65e-05	-0.218
23705	CADM1	Q9BY67	11	115039938	115375675	ENSG00000182985	115206552	115206552	rs56089633	8.7e-05	0.1933
2885	GRB2	P62993	17	73314157	73401790	ENSG00000177885	73334132	73334132	rs71159489	8.88e-05	0.2173
2885	GRB2	P62993	17	73314157	73401790	ENSG00000177885	73335776	73335776	rs9900529	8.91e-05	-0.2169
9394	HS6ST1	O60243	2	128994290	129076151	ENSG00000136720	129024032	129024032	rs2290114	9.01e-05	-0.2257
2885	GRB2	P62993	17	73314157	73401790	ENSG00000177885	73343927	73343927	rs9900586	9.05e-05	-0.2161
2885	GRB2	P62993	17	73314157	73401790	ENSG00000177885	73342433	73342433	rs4258660	9.05e-05	-0.2157
2885	GRB2	P62993	17	73314157	73401790	ENSG00000177885	73336442	73336442	rs2053159	9.05e-05	-0.2161
2885	GRB2	P62993	17	73314157	73401790	ENSG00000177885	73342361	73342361	rs4277384	9.1e-05	0.2156
4684	NCAM1	P13591	11	112831997	113149158	ENSG00000149294	112918941	112918941	rs10891495	9.12e-05	-0.2352
2885	GRB2	P62993	17	73314157	73401790	ENSG00000177885	73336001	73336001	rs6501776	9.14e-05	0.2162
4684	NCAM1	P13591	11	112831997	113149158	ENSG00000149294	112837559	112837559	rs7104724	9.14e-05	0.2945
2885	GRB2	P62993	17	73314157	73401790	ENSG00000177885	73343344	73343344	rs11077787	9.15e-05	0.2162
2885	GRB2	P62993	17	73314157	73401790	ENSG00000177885	73336198	73336198	rs2053160	9.16e-05	-0.2162
2885	GRB2	P62993	17	73314157	73401790	ENSG00000177885	73337031	73337031	rs9912608	9.17e-05	0.2159
7006	TEC	P42680	4	48137800	48271881	ENSG00000135605	48201821	48201821	rs2457414	9.2e-05	0.1869
2885	GRB2	P62993	17	73314157	73401790	ENSG00000177885	73349797	73349797	rs4789174	9.29e-05	0.2174
2885	GRB2	P62993	17	73314157	73401790	ENSG00000177885	73339745	73339745	rs2891714	9.38e-05	0.2148
1956	EGFR	P00533	7	55086714	55324313	ENSG00000146648	55286763	55286763	rs150156789	9.45e-05	-0.3116
4684	NCAM1	P13591	11	112831997	113149158	ENSG00000149294	112840079	112840079	rs10891484	9.54e-05	0.2931
9394	HS6ST1	O60243	2	128994290	129076151	ENSG00000136720	129023859	129023859	rs11554551	9.59e-05	-0.2245
23705	CADM1	Q9BY67	11	115039938	115375675	ENSG00000182985	115227997	115227997	rs10891839	9.69e-05	0.1962
2885	GRB2	P62993	17	73314157	73401790	ENSG00000177885	73344711	73344711	rs1076094	9.71e-05	-0.2154
2885	GRB2	P62993	17	73314157	73401790	ENSG00000177885	73339903	73339903	rs4624215	9.92e-05	0.2141
2885	GRB2	P62993	17	73314157	73401790	ENSG00000177885	73335704	73335704	rs71159491	9.95e-05	-0.2169
2885	GRB2	P62993	17	73314157	73401790	ENSG00000177885	73342537	73342537	rs12949719	0.000103	-0.2143
4684	NCAM1	P13591	11	112831997	113149158	ENSG00000149294	112837878	112837878	rs10891483	0.000103	0.2921
2885	GRB2	P62993	17	73314157	73401790	ENSG00000177885	73333569	73333569	rs1109033	0.000104	-0.2156
2885	GRB2	P62993	17	73314157	73401790	ENSG00000177885	73336002	73336002	rs6501777	0.000104	-0.2148
51588	PIAS4	Q8N2W9	19	4007644	4039384	ENSG00000105229	4036358	4036358	rs376198199	0.000105	0.2833
2885	GRB2	P62993	17	73314157	73401790	ENSG00000177885	73344079	73344079	rs12950752	0.000106	-0.2143
4684	NCAM1	P13591	11	112831997	113149158	ENSG00000149294	112838713	112838713	rs11214439	0.000106	0.2915
6092	ROBO2	Q9HCK4	3	75955846	77699115	ENSG00000185008	76195943	76195943	rs113399182	0.000106	-0.1829
7006	TEC	P42680	4	48137800	48271881	ENSG00000135605	48210790	48210790	rs2457416	0.000106	-0.1856
2885	GRB2	P62993	17	73314157	73401790	ENSG00000177885	73341284	73341284	rs36023980	0.000108	-0.2134
2885	GRB2	P62993	17	73314157	73401790	ENSG00000177885	73341116	73341116	rs9911119	0.000108	0.2134
2885	GRB2	P62993	17	73314157	73401790	ENSG00000177885	73342702	73342702	rs12940188	0.000108	-0.2137
4684	NCAM1	P13591	11	112831997	113149158	ENSG00000149294	112835847	112835847	rs10891482	0.000108	-0.2919
4684	NCAM1	P13591	11	112831997	113149158	ENSG00000149294	112836148	112836148	rs66758562	0.000109	0.2916
2066	ERBB4	Q15303	2	212240446	213403565	ENSG00000178568	212671545	212671545	rs13024631	0.000112	-0.2099
2885	GRB2	P62993	17	73314157	73401790	ENSG00000177885	73339767	73339767	rs11444518	0.000112	-0.2128
7006	TEC	P42680	4	48137800	48271881	ENSG00000135605	48218527	48218527	rs5858108	0.000112	0.1857
6092	ROBO2	Q9HCK4	3	75955846	77699115	ENSG00000185008	76196527	76196527	rs141961411	0.000113	0.1825
84623	KIRREL3	Q8IZU9	11	126293254	126873355	ENSG00000149571	126398053	126398053	rs11220532	0.000114	-0.2315
1634	DCN	P07585	12	91539025	91576900	ENSG00000011465	91565527	91565527	rs3138190	0.000117	0.3977
9394	HS6ST1	O60243	2	128994290	129076151	ENSG00000136720	129024473	129024473	rs11554549	0.000118	0.2237
717	C2	P06681	6	31865562	31913449	ENSG00000166278	31899619	31899619	rs9267680	0.000119	0.3215
23705	CADM1	Q9BY67	11	115039938	115375675	ENSG00000182985	115207176	115207176	rs10488710	0.000119	0.1877
2885	GRB2	P62993	17	73314157	73401790	ENSG00000177885	73345703	73345703	rs6501778	0.000119	-0.2134
4684	NCAM1	P13591	11	112831997	113149158	ENSG00000149294	112851177	112851177	rs7930840	0.000119	0.2808
7006	TEC	P42680	4	48137800	48271881	ENSG00000135605	48208170	48208170	rs35287107	0.00012	-0.1845
23705	CADM1	Q9BY67	11	115039938	115375675	ENSG00000182985	115304363	115304363	rs7122693	0.000121	0.1867
84623	KIRREL3	Q8IZU9	11	126293254	126873355	ENSG00000149571	126398780	126398780	rs11827817	0.000121	-0.2316
7006	TEC	P42680	4	48137800	48271881	ENSG00000135605	48215019	48215019	rs2664038	0.000126	-0.1836
4897	NRCAM	Q92823	7	107788068	108097161	ENSG00000091129	107803171	107803171	rs112715606	0.000127	-0.5635
7006	TEC	P42680	4	48137800	48271881	ENSG00000135605	48213041	48213041	rs2664037	0.000128	0.1834
4684	NCAM1	P13591	11	112831997	113149158	ENSG00000149294	112914680	112914680	rs12224032	0.000132	-0.2318
2885	GRB2	P62993	17	73314157	73401790	ENSG00000177885	73333653	73333653	rs5822084	0.000137	0.2139
23705	CADM1	Q9BY67	11	115039938	115375675	ENSG00000182985	115286117	115286117	rs220847	0.000139	-0.1882
23705	CADM1	Q9BY67	11	115039938	115375675	ENSG00000182985	115285632	115285632	rs220846	0.00014	-0.1882
1272	CNTN1	Q12860	12	41086244	41466220	ENSG00000018236	41090443	41090443	rs148881880	0.00014	0.9178
6092	ROBO2	Q9HCK4	3	75955846	77699115	ENSG00000185008	76201302	76201302	rs62268947	0.000141	-0.1803
7006	TEC	P42680	4	48137800	48271881	ENSG00000135605	48203469	48203469	rs2704415	0.000143	-0.1824
84623	KIRREL3	Q8IZU9	11	126293254	126873355	ENSG00000149571	126396674	126396674	rs674537	0.000144	0.1907
4684	NCAM1	P13591	11	112831997	113149158	ENSG00000149294	112861779	112861779	rs4456284	0.000146	0.2715
4684	NCAM1	P13591	11	112831997	113149158	ENSG00000149294	112856928	112856928	rs1940721	0.000147	-0.2747
84623	KIRREL3	Q8IZU9	11	126293254	126873355	ENSG00000149571	126400062	126400062	rs12294644	0.000148	0.2283
4897	NRCAM	Q92823	7	107788068	108097161	ENSG00000091129	107949079	107949079	rs78514731	0.000149	-0.5192
23705	CADM1	Q9BY67	11	115039938	115375675	ENSG00000182985	115229111	115229111	rs3863302	0.000152	0.1937
23705	CADM1	Q9BY67	11	115039938	115375675	ENSG00000182985	115215743	115215743	rs10790071	0.000154	0.1871
1946	EFNA5	P52803	5	106712590	107006596	ENSG00000184349	106918329	106918329	rs71575448	0.000157	0.2934
1946	EFNA5	P52803	5	106712590	107006596	ENSG00000184349	106919379	106919379	rs10479401	0.000158	-0.1877
1956	EGFR	P00533	7	55086714	55324313	ENSG00000146648	55258340	55258340	rs13224708	0.000159	0.4553
6092	ROBO2	Q9HCK4	3	75955846	77699115	ENSG00000185008	76202837	76202837	rs62268948	0.000161	-0.1784
152330	CNTN4	Q8IWV2	3	2140497	3099645	ENSG00000144619	2369942	2369942	rs1145040	0.000165	0.1944
1946	EFNA5	P52803	5	106712590	107006596	ENSG00000184349	106919234	106919234	rs10479400	0.000166	-0.1871
23705	CADM1	Q9BY67	11	115039938	115375675	ENSG00000182985	115315111	115315111	rs12801130	0.000169	-0.1959
6092	ROBO2	Q9HCK4	3	75955846	77699115	ENSG00000185008	76192181	76192181	rs62268945	0.000172	0.1799
4684	NCAM1	P13591	11	112831997	113149158	ENSG00000149294	112860981	112860981	rs2155283	0.000173	0.2717
2885	GRB2	P62993	17	73314157	73401790	ENSG00000177885	73340473	73340473	rs66903344	0.000174	0.246
23705	CADM1	Q9BY67	11	115039938	115375675	ENSG00000182985	115244029	115244029	rs2027615	0.000175	-0.186
84623	KIRREL3	Q8IZU9	11	126293254	126873355	ENSG00000149571	126400534	126400534	rs12269946	0.000175	-0.2258
23705	CADM1	Q9BY67	11	115039938	115375675	ENSG00000182985	115196016	115196016	rs45474291	0.000176	0.2741
4684	NCAM1	P13591	11	112831997	113149158	ENSG00000149294	112842749	112842749	rs10789930	0.000177	-0.2779
2885	GRB2	P62993	17	73314157	73401790	ENSG00000177885	73333871	73333871	rs1966663	0.000178	-0.2141
7006	TEC	P42680	4	48137800	48271881	ENSG00000135605	48213434	48213434	rs11410267	0.000178	-0.1802
23705	CADM1	Q9BY67	11	115039938	115375675	ENSG00000182985	115197996	115197996	rs72996052	0.000179	0.2742
23705	CADM1	Q9BY67	11	115039938	115375675	ENSG00000182985	115195719	115195719	rs12291625	0.00018	-0.2713
1946	EFNA5	P52803	5	106712590	107006596	ENSG00000184349	106918112	106918112	rs4957704	0.00018	0.2143
1946	EFNA5	P52803	5	106712590	107006596	ENSG00000184349	106985611	106985611	rs35838063	0.000181	-0.2862
4684	NCAM1	P13591	11	112831997	113149158	ENSG00000149294	112944050	112944050	rs11214475	0.000182	-0.2303
23705	CADM1	Q9BY67	11	115039938	115375675	ENSG00000182985	115198125	115198125	rs10488711	0.000184	-0.2719
8723	SNX4	O95219	3	125165495	125239041	ENSG00000114520	125237874	125237874	rs73191142	0.00019	0.4526
10924	SMPDL3A	Q92484	6	123110315	123130865	ENSG00000172594	123125411	123125411	rs9385271	0.000197	-0.1898
23705	CADM1	Q9BY67	11	115039938	115375675	ENSG00000182985	115280498	115280498	rs7947456	0.000198	-0.1868
23705	CADM1	Q9BY67	11	115039938	115375675	ENSG00000182985	115285376	115285376	rs220845	0.0002	-0.1838
4684	NCAM1	P13591	11	112831997	113149158	ENSG00000149294	112867985	112867985	rs11214447	0.0002	0.2687
4684	NCAM1	P13591	11	112831997	113149158	ENSG00000149294	112863795	112863795	rs11214444	0.000201	0.2686
4684	NCAM1	P13591	11	112831997	113149158	ENSG00000149294	112944821	112944821	rs9943574	0.000204	0.2285
1946	EFNA5	P52803	5	106712590	107006596	ENSG00000184349	106925966	106925966	rs3844311	0.000206	0.187
4684	NCAM1	P13591	11	112831997	113149158	ENSG00000149294	112842773	112842773	rs10789931	0.000207	0.2749
23705	CADM1	Q9BY67	11	115039938	115375675	ENSG00000182985	115178852	115178852	rs141588354	0.00021	0.2738
1946	EFNA5	P52803	5	106712590	107006596	ENSG00000184349	106924597	106924597	rs10045552	0.000214	-0.1873
4684	NCAM1	P13591	11	112831997	113149158	ENSG00000149294	112947206	112947206	rs12222753	0.000214	0.2278
23705	CADM1	Q9BY67	11	115039938	115375675	ENSG00000182985	115189992	115189992	rs11215486	0.000215	0.2688
1946	EFNA5	P52803	5	106712590	107006596	ENSG00000184349	106911087	106911087	rs35433400	0.000218	-0.2072
4684	NCAM1	P13591	11	112831997	113149158	ENSG00000149294	112881215	112881215	rs17114673	0.000218	0.2658
23705	CADM1	Q9BY67	11	115039938	115375675	ENSG00000182985	115180767	115180767	rs17118229	0.000219	0.2714
23705	CADM1	Q9BY67	11	115039938	115375675	ENSG00000182985	115276805	115276805	rs220828	0.000223	-0.185
1634	DCN	P07585	12	91539025	91576900	ENSG00000011465	91568787	91568787	rs3138176	0.000224	0.352
1634	DCN	P07585	12	91539025	91576900	ENSG00000011465	91575920	91575920	rs13312813	0.000225	0.3532
1634	DCN	P07585	12	91539025	91576900	ENSG00000011465	91573063	91573063	rs2070985	0.000226	0.3525
4684	NCAM1	P13591	11	112831997	113149158	ENSG00000149294	112869265	112869265	rs10891489	0.000226	-0.2665
1956	EGFR	P00533	7	55086714	55324313	ENSG00000146648	55121549	55121549	rs79576996	0.000227	-0.8609
4684	NCAM1	P13591	11	112831997	113149158	ENSG00000149294	112882254	112882254	rs10789935	0.000227	0.2658
4684	NCAM1	P13591	11	112831997	113149158	ENSG00000149294	112871096	112871096	rs10789934	0.000227	0.2661
23705	CADM1	Q9BY67	11	115039938	115375675	ENSG00000182985	115190874	115190874	rs72996042	0.000229	-0.269
23705	CADM1	Q9BY67	11	115039938	115375675	ENSG00000182985	115249707	115249707	rs4938202	0.000232	0.1834
2885	GRB2	P62993	17	73314157	73401790	ENSG00000177885	73333982	73333982	rs12600432	0.000232	-0.2529
1634	DCN	P07585	12	91539025	91576900	ENSG00000011465	91575433	91575433	rs13312815	0.000233	-0.3519
1634	DCN	P07585	12	91539025	91576900	ENSG00000011465	91575448	91575448	rs13312814	0.000233	-0.3519
1634	DCN	P07585	12	91539025	91576900	ENSG00000011465	91575207	91575207	rs13312816	0.000233	-0.352
23705	CADM1	Q9BY67	11	115039938	115375675	ENSG00000182985	115190971	115190971	rs72996046	0.000234	0.2689
152330	CNTN4	Q8IWV2	3	2140497	3099645	ENSG00000144619	2374857	2374857	rs1178534	0.000234	0.1865
1634	DCN	P07585	12	91539025	91576900	ENSG00000011465	91574926	91574926	rs71881905	0.000234	-0.3518
23705	CADM1	Q9BY67	11	115039938	115375675	ENSG00000182985	115283196	115283196	rs11215544	0.000235	0.1846
23705	CADM1	Q9BY67	11	115039938	115375675	ENSG00000182985	115194382	115194382	rs11215488	0.000236	0.268
23705	CADM1	Q9BY67	11	115039938	115375675	ENSG00000182985	115188860	115188860	rs17118245	0.000239	-0.2682
4684	NCAM1	P13591	11	112831997	113149158	ENSG00000149294	112888129	112888129	rs17114682	0.000239	-0.2671
2885	GRB2	P62993	17	73314157	73401790	ENSG00000177885	73337528	73337528	rs61039194	0.00024	0.2219
6092	ROBO2	Q9HCK4	3	75955846	77699115	ENSG00000185008	76209602	76209602	rs76104867	0.00024	-0.1746
23705	CADM1	Q9BY67	11	115039938	115375675	ENSG00000182985	115179383	115179383	rs72996030	0.000241	-0.2699
23705	CADM1	Q9BY67	11	115039938	115375675	ENSG00000182985	115191407	115191407	rs11215487	0.000249	-0.266
23705	CADM1	Q9BY67	11	115039938	115375675	ENSG00000182985	115187928	115187928	rs11215482	0.000252	0.2662
23705	CADM1	Q9BY67	11	115039938	115375675	ENSG00000182985	115286750	115286750	rs11215545	0.000254	-0.183
23705	CADM1	Q9BY67	11	115039938	115375675	ENSG00000182985	115284290	115284290	rs35048997	0.000254	-0.1833
4684	NCAM1	P13591	11	112831997	113149158	ENSG00000149294	112894795	112894795	rs79960639	0.000254	0.268
1634	DCN	P07585	12	91539025	91576900	ENSG00000011465	91565694	91565694	rs3138189	0.000255	0.3485
23705	CADM1	Q9BY67	11	115039938	115375675	ENSG00000182985	115244431	115244431	rs1849328	0.000257	-0.1818
999	CDH1	P12830	16	68771128	68869451	ENSG00000039068	68829399	68829399	rs116867142	0.000258	-0.6449
1946	EFNA5	P52803	5	106712590	107006596	ENSG00000184349	106927793	106927793	rs546617501	0.00026	0.1893
1946	EFNA5	P52803	5	106712590	107006596	ENSG00000184349	106913589	106913589	rs597083	0.00026	-0.186
23705	CADM1	Q9BY67	11	115039938	115375675	ENSG00000182985	115184882	115184882	rs45606739	0.000263	-0.265
23705	CADM1	Q9BY67	11	115039938	115375675	ENSG00000182985	115183128	115183128	rs12290790	0.000264	0.2672
23705	CADM1	Q9BY67	11	115039938	115375675	ENSG00000182985	115182053	115182053	rs72996031	0.000264	-0.2682
1946	EFNA5	P52803	5	106712590	107006596	ENSG00000184349	106936435	106936435	rs2406374	0.000265	-0.1888
2241	FER	P16591	5	108083523	108532542	ENSG00000151422	108396473	108396473	rs57784433	0.000266	0.2325
1946	EFNA5	P52803	5	106712590	107006596	ENSG00000184349	106936965	106936965	rs3864269	0.000267	-0.189
4684	NCAM1	P13591	11	112831997	113149158	ENSG00000149294	112957783	112957783	rs56331084	0.000267	0.2255
23705	CADM1	Q9BY67	11	115039938	115375675	ENSG00000182985	115183979	115183979	rs12292474	0.000268	-0.2664
4684	NCAM1	P13591	11	112831997	113149158	ENSG00000149294	112864529	112864529	rs1892979	0.000268	-0.264
4684	NCAM1	P13591	11	112831997	113149158	ENSG00000149294	112952272	112952272	rs5794840	0.00027	0.2153
23705	CADM1	Q9BY67	11	115039938	115375675	ENSG00000182985	115182330	115182330	rs17118230	0.000271	-0.2681
152330	CNTN4	Q8IWV2	3	2140497	3099645	ENSG00000144619	2359149	2359149	rs1143977	0.000271	-0.1862
4045	LSAMP	Q13449	3	115521235	117716095	ENSG00000185565	116991648	116991648	rs67597561	0.000271	0.1851
23705	CADM1	Q9BY67	11	115039938	115375675	ENSG00000182985	115174083	115174083	rs12290736	0.000276	-0.2686
152330	CNTN4	Q8IWV2	3	2140497	3099645	ENSG00000144619	2371974	2371974	rs1145032	0.000276	0.1817
1634	DCN	P07585	12	91539025	91576900	ENSG00000011465	91575679	91575679	rs573848254	0.000276	0.3516
4045	LSAMP	Q13449	3	115521235	117716095	ENSG00000185565	116996903	116996903	rs67932684	0.000277	0.1854
4045	LSAMP	Q13449	3	115521235	117716095	ENSG00000185565	116997036	116997036	rs67951440	0.000279	0.1853
4045	LSAMP	Q13449	3	115521235	117716095	ENSG00000185565	116955917	116955917	rs4855933	0.000281	0.1821
1946	EFNA5	P52803	5	106712590	107006596	ENSG00000184349	106933677	106933677	rs62355633	0.000282	0.1872
4045	LSAMP	Q13449	3	115521235	117716095	ENSG00000185565	115881539	115881539	rs115583302	0.000282	0.4265
10924	SMPDL3A	Q92484	6	123110315	123130865	ENSG00000172594	123128226	123128226	rs112687449	0.000289	-0.1785
152330	CNTN4	Q8IWV2	3	2140497	3099645	ENSG00000144619	2371221	2371221	rs35292256	0.000291	0.1811
23705	CADM1	Q9BY67	11	115039938	115375675	ENSG00000182985	115283483	115283483	rs4938204	0.000292	0.1812
152330	CNTN4	Q8IWV2	3	2140497	3099645	ENSG00000144619	2370533	2370533	rs1153480	0.000292	-0.1807
23705	CADM1	Q9BY67	11	115039938	115375675	ENSG00000182985	115185294	115185294	rs12276465	0.000293	-0.2623
2885	GRB2	P62993	17	73314157	73401790	ENSG00000177885	73370244	73370244	rs140975163	0.000296	0.3219
23705	CADM1	Q9BY67	11	115039938	115375675	ENSG00000182985	115335621	115335621	rs10891859	0.000297	-0.1927
1946	EFNA5	P52803	5	106712590	107006596	ENSG00000184349	106912995	106912995	rs17348530	0.000301	0.1831
1946	EFNA5	P52803	5	106712590	107006596	ENSG00000184349	106933661	106933661	rs62355632	0.000302	0.1861
4045	LSAMP	Q13449	3	115521235	117716095	ENSG00000185565	117439642	117439642	rs6805520	0.000302	-0.2309
1946	EFNA5	P52803	5	106712590	107006596	ENSG00000184349	106928572	106928572	rs12654557	0.000305	-0.1882
23705	CADM1	Q9BY67	11	115039938	115375675	ENSG00000182985	115326135	115326135	rs10891857	0.000306	0.1774
1634	DCN	P07585	12	91539025	91576900	ENSG00000011465	91572415	91572415	rs3138167	0.000306	-0.344
1634	DCN	P07585	12	91539025	91576900	ENSG00000011465	91572734	91572734	rs3138165	0.000307	-0.3439
23705	CADM1	Q9BY67	11	115039938	115375675	ENSG00000182985	115189893	115189893	rs11215485	0.000309	0.2568
4684	NCAM1	P13591	11	112831997	113149158	ENSG00000149294	112945892	112945892	rs745631	0.00031	-0.2119
152330	CNTN4	Q8IWV2	3	2140497	3099645	ENSG00000144619	2358986	2358986	rs1143978	0.000311	0.1841
1634	DCN	P07585	12	91539025	91576900	ENSG00000011465	91571867	91571867	rs3138169	0.000314	0.343
2885	GRB2	P62993	17	73314157	73401790	ENSG00000177885	73401773	73401773	rs56007395	0.000314	-0.3199
23705	CADM1	Q9BY67	11	115039938	115375675	ENSG00000182985	115179071	115179071	rs2157612	0.000315	0.2612
1634	DCN	P07585	12	91539025	91576900	ENSG00000011465	91574106	91574106	rs73198649	0.000315	-0.3435
1634	DCN	P07585	12	91539025	91576900	ENSG00000011465	91573828	91573828	rs3138160	0.000316	0.3432
2885	GRB2	P62993	17	73314157	73401790	ENSG00000177885	73400520	73400520	rs76409794	0.000317	0.3197
84623	KIRREL3	Q8IZU9	11	126293254	126873355	ENSG00000149571	126390222	126390222	rs1892929	0.000317	-0.2049
1946	EFNA5	P52803	5	106712590	107006596	ENSG00000184349	106909441	106909441	rs10043284	0.000319	0.3345
1634	DCN	P07585	12	91539025	91576900	ENSG00000011465	91575154	91575154	rs11106030	0.00032	-0.3431
1634	DCN	P07585	12	91539025	91576900	ENSG00000011465	91567761	91567761	rs3138182	0.000321	-0.35
1946	EFNA5	P52803	5	106712590	107006596	ENSG00000184349	106931013	106931013	rs34644687	0.000321	-0.1859
4045	LSAMP	Q13449	3	115521235	117716095	ENSG00000185565	115839597	115839597	rs10212348	0.000321	-1.4892
2885	GRB2	P62993	17	73314157	73401790	ENSG00000177885	73396787	73396787	rs78956556	0.000322	-0.3197
1946	EFNA5	P52803	5	106712590	107006596	ENSG00000184349	106931599	106931599	rs1990993	0.000325	0.1857
1634	DCN	P07585	12	91539025	91576900	ENSG00000011465	91567800	91567800	rs3138181	0.000326	-0.3414
1946	EFNA5	P52803	5	106712590	107006596	ENSG00000184349	106909498	106909498	rs10043302	0.000326	0.3337
1946	EFNA5	P52803	5	106712590	107006596	ENSG00000184349	106917021	106917021	rs34052514	0.000326	-0.1808
56934	CA10	Q9NS85	17	49707674	50237377	ENSG00000154975	49909654	49909654	rs73989413	0.000328	0.2443
4045	LSAMP	Q13449	3	115521235	117716095	ENSG00000185565	117008483	117008483	rs4855940	0.000328	0.1915
1946	EFNA5	P52803	5	106712590	107006596	ENSG00000184349	106918756	106918756	rs34950197	0.000329	0.1781
4045	LSAMP	Q13449	3	115521235	117716095	ENSG00000185565	115841684	115841684	rs6438298	0.000329	-1.4885
2885	GRB2	P62993	17	73314157	73401790	ENSG00000177885	73397137	73397137	rs77042135	0.000332	-0.319
4045	LSAMP	Q13449	3	115521235	117716095	ENSG00000185565	117009130	117009130	rs4855901	0.000334	0.192
6092	ROBO2	Q9HCK4	3	75955846	77699115	ENSG00000185008	76232727	76232727	rs62268954	0.000336	0.1754
23705	CADM1	Q9BY67	11	115039938	115375675	ENSG00000182985	115239023	115239023	rs10891842	0.000337	0.177
2885	GRB2	P62993	17	73314157	73401790	ENSG00000177885	73375883	73375883	rs56412816	0.000337	0.3186
23705	CADM1	Q9BY67	11	115039938	115375675	ENSG00000182985	115271375	115271375	rs373237843	0.000339	-0.1805
1946	EFNA5	P52803	5	106712590	107006596	ENSG00000184349	106916625	106916625	rs10061771	0.000342	-0.1795
2885	GRB2	P62993	17	73314157	73401790	ENSG00000177885	73346127	73346127	rs575713033	0.000342	0.2114
152330	CNTN4	Q8IWV2	3	2140497	3099645	ENSG00000144619	2361802	2361802	rs1032783	0.000346	-0.1846
29104	N6AMT1	Q9Y5N5	21	30244513	30257693	ENSG00000156239	30247960	30247960	rs1987786	0.000346	-0.2613
4045	LSAMP	Q13449	3	115521235	117716095	ENSG00000185565	116969737	116969737	rs1551840	0.000351	-0.1819
1946	EFNA5	P52803	5	106712590	107006596	ENSG00000184349	106917868	106917868	rs6894162	0.000352	0.1775
4684	NCAM1	P13591	11	112831997	113149158	ENSG00000149294	112857085	112857085	rs34255443	0.000357	0.2707
1946	EFNA5	P52803	5	106712590	107006596	ENSG00000184349	106917475	106917475	rs12153493	0.000363	0.1787
4684	NCAM1	P13591	11	112831997	113149158	ENSG00000149294	112910969	112910969	rs12574688	0.000363	0.2656
1946	EFNA5	P52803	5	106712590	107006596	ENSG00000184349	106916252	106916252	rs12719573	0.000366	0.1786
1634	DCN	P07585	12	91539025	91576900	ENSG00000011465	91542494	91542494	rs75841239	0.000369	-0.3377
1634	DCN	P07585	12	91539025	91576900	ENSG00000011465	91539675	91539675	rs7441	0.000369	-0.3364
4684	NCAM1	P13591	11	112831997	113149158	ENSG00000149294	112875169	112875169	rs11214451	0.000372	0.2588
1634	DCN	P07585	12	91539025	91576900	ENSG00000011465	91553021	91553021	rs3138241	0.000373	-0.3405
257194	NEGR1	Q7Z3B1	1	71861623	72748417	ENSG00000172260	71927859	71927859	rs151253022	0.000377	0.8918
4045	LSAMP	Q13449	3	115521235	117716095	ENSG00000185565	115849216	115849216	rs9866658	0.000378	0.218
4045	LSAMP	Q13449	3	115521235	117716095	ENSG00000185565	116970253	116970253	rs3900989	0.000383	0.1799
6092	ROBO2	Q9HCK4	3	75955846	77699115	ENSG00000185008	76221679	76221679	rs7636341	0.000383	0.1697
4045	LSAMP	Q13449	3	115521235	117716095	ENSG00000185565	116775185	116775185	rs1402615	0.000385	-0.1767
999	CDH1	P12830	16	68771128	68869451	ENSG00000039068	68826455	68826455	rs35355189	0.000386	-0.6256
4684	NCAM1	P13591	11	112831997	113149158	ENSG00000149294	112965156	112965156	rs2885208	0.000387	-0.2194
4045	LSAMP	Q13449	3	115521235	117716095	ENSG00000185565	117440792	117440792	rs4496519	0.000391	-0.2272
23705	CADM1	Q9BY67	11	115039938	115375675	ENSG00000182985	115323952	115323952	rs10891855	0.000393	-0.181
4684	NCAM1	P13591	11	112831997	113149158	ENSG00000149294	112945033	112945033	rs11214476	0.000399	-0.2169
4045	LSAMP	Q13449	3	115521235	117716095	ENSG00000185565	117441231	117441231	rs4568174	0.000406	-0.2266
56934	CA10	Q9NS85	17	49707674	50237377	ENSG00000154975	49910764	49910764	rs1541379	0.000407	-0.2101
84623	KIRREL3	Q8IZU9	11	126293254	126873355	ENSG00000149571	126399860	126399860	rs538790446	0.00041	-0.2119
152330	CNTN4	Q8IWV2	3	2140497	3099645	ENSG00000144619	2381243	2381243	rs1502576	0.000411	-0.175
29104	N6AMT1	Q9Y5N5	21	30244513	30257693	ENSG00000156239	30248108	30248108	rs1987787	0.000413	-0.2563
23705	CADM1	Q9BY67	11	115039938	115375675	ENSG00000182985	115199779	115199779	rs7103154	0.000416	0.2563
2885	GRB2	P62993	17	73314157	73401790	ENSG00000177885	73345589	73345589	rs36010389	0.000418	0.2008
717	C2	P06681	6	31865562	31913449	ENSG00000166278	31899598	31899598	rs143383214	0.000421	0.2852
2066	ERBB4	Q15303	2	212240446	213403565	ENSG00000178568	212656239	212656239	rs11348544	0.000422	0.1906
84623	KIRREL3	Q8IZU9	11	126293254	126873355	ENSG00000149571	126391450	126391450	rs3839943	0.000422	-0.1987
84623	KIRREL3	Q8IZU9	11	126293254	126873355	ENSG00000149571	126391297	126391297	rs12269776	0.000422	0.1987
2885	GRB2	P62993	17	73314157	73401790	ENSG00000177885	73334029	73334029	rs2196283	0.000423	-0.2011
9394	HS6ST1	O60243	2	128994290	129076151	ENSG00000136720	129024313	129024313	rs2290113	0.000427	-0.1964
84623	KIRREL3	Q8IZU9	11	126293254	126873355	ENSG00000149571	126391409	126391409	rs4606486	0.000428	0.1985
29104	N6AMT1	Q9Y5N5	21	30244513	30257693	ENSG00000156239	30251020	30251020	rs2251224	0.000428	0.255
4313	MMP2	P08253	16	55423612	55540603	ENSG00000087245	55493126	55493126	rs34179094	0.000429	-0.2066
84623	KIRREL3	Q8IZU9	11	126293254	126873355	ENSG00000149571	126391642	126391642	rs56152021	0.00043	-0.1987
4045	LSAMP	Q13449	3	115521235	117716095	ENSG00000185565	116958007	116958007	rs6438385	0.00043	0.1709
23705	CADM1	Q9BY67	11	115039938	115375675	ENSG00000182985	115336507	115336507	rs45522638	0.000431	-0.1829
4313	MMP2	P08253	16	55423612	55540603	ENSG00000087245	55493014	55493014	rs12927325	0.000432	0.2065
9394	HS6ST1	O60243	2	128994290	129076151	ENSG00000136720	129016127	129016127	rs4429419	0.000434	0.1645
84623	KIRREL3	Q8IZU9	11	126293254	126873355	ENSG00000149571	126391907	126391907	rs57193697	0.00044	-0.1987
4313	MMP2	P08253	16	55423612	55540603	ENSG00000087245	55492809	55492809	rs9936365	0.00044	0.2062
4045	LSAMP	Q13449	3	115521235	117716095	ENSG00000185565	116963582	116963582	rs200708685	0.000444	-0.1772
4045	LSAMP	Q13449	3	115521235	117716095	ENSG00000185565	116963580	116963580	rs540783624	0.000445	-0.1772
23705	CADM1	Q9BY67	11	115039938	115375675	ENSG00000182985	115325257	115325257	rs1155756	0.000446	-0.179
23705	CADM1	Q9BY67	11	115039938	115375675	ENSG00000182985	115201883	115201883	rs45543336	0.000448	0.2555
5579	PRKCB	P05771	16	23847322	24231932	ENSG00000166501	23909538	23909538	rs11643715	0.000449	-0.1834
29104	N6AMT1	Q9Y5N5	21	30244513	30257693	ENSG00000156239	30253644	30253644	rs2103490	0.000451	-0.2531
4684	NCAM1	P13591	11	112831997	113149158	ENSG00000149294	112943961	112943961	rs4306316	0.000454	-0.2145
4045	LSAMP	Q13449	3	115521235	117716095	ENSG00000185565	116967439	116967439	rs11717629	0.000456	0.1772
4045	LSAMP	Q13449	3	115521235	117716095	ENSG00000185565	116966013	116966013	rs58697448	0.000456	-0.1772
29104	N6AMT1	Q9Y5N5	21	30244513	30257693	ENSG00000156239	30254251	30254251	rs2738963	0.000458	-0.2525
4045	LSAMP	Q13449	3	115521235	117716095	ENSG00000185565	116965857	116965857	rs7644042	0.00046	0.1771
152330	CNTN4	Q8IWV2	3	2140497	3099645	ENSG00000144619	2415367	2415367	rs9879546	0.000461	0.1842
137970	UNC5D	Q6UXZ4	8	35092975	35654068	ENSG00000156687	35097257	35097257	rs200860836	0.000461	0.7412
4045	LSAMP	Q13449	3	115521235	117716095	ENSG00000185565	116966297	116966297	rs67886249	0.000466	-0.1769
4684	NCAM1	P13591	11	112831997	113149158	ENSG00000149294	112865910	112865910	rs34708979	0.000466	-0.1872
4045	LSAMP	Q13449	3	115521235	117716095	ENSG00000185565	116964048	116964048	rs11712223	0.000468	-0.1762
2066	ERBB4	Q15303	2	212240446	213403565	ENSG00000178568	212657792	212657792	rs62184481	0.000469	0.1887
23705	CADM1	Q9BY67	11	115039938	115375675	ENSG00000182985	115207708	115207708	rs10891833	0.00047	0.1661
84623	KIRREL3	Q8IZU9	11	126293254	126873355	ENSG00000149571	126392793	126392793	rs1892998	0.00047	0.1989
84623	KIRREL3	Q8IZU9	11	126293254	126873355	ENSG00000149571	126392722	126392722	rs12291302	0.000473	-0.1988
23705	CADM1	Q9BY67	11	115039938	115375675	ENSG00000182985	115178861	115178861	rs2040455	0.000474	-0.3106
152330	CNTN4	Q8IWV2	3	2140497	3099645	ENSG00000144619	2417491	2417491	rs3856839	0.000474	-0.1848
4045	LSAMP	Q13449	3	115521235	117716095	ENSG00000185565	116961743	116961743	rs66475842	0.000474	-0.1764
6092	ROBO2	Q9HCK4	3	75955846	77699115	ENSG00000185008	76265110	76265110	rs142331181	0.000475	-0.169
4684	NCAM1	P13591	11	112831997	113149158	ENSG00000149294	112948306	112948306	rs1465765	0.000478	0.2139
84623	KIRREL3	Q8IZU9	11	126293254	126873355	ENSG00000149571	126392803	126392803	rs1892997	0.000479	-0.1987
4045	LSAMP	Q13449	3	115521235	117716095	ENSG00000185565	117380061	117380061	rs113132442	0.000483	-0.2014
717	C2	P06681	6	31865562	31913449	ENSG00000166278	31883679	31883679	rs9267673	0.000484	0.2816
84957	RELT	Q969Z4	11	73087309	73108519	ENSG00000054967	73100232	73100232	rs11826896	0.000484	0.2015
6092	ROBO2	Q9HCK4	3	75955846	77699115	ENSG00000185008	76251160	76251160	rs1516469	0.000484	-0.1685
84623	KIRREL3	Q8IZU9	11	126293254	126873355	ENSG00000149571	126393492	126393492	rs150949751	0.000485	-0.1988
26050	SLITRK5	O94991	13	88324870	88331871	ENSG00000165300	88326177	88326177	rs9582391	0.000488	-0.202
6612	SUMO3	P55854	21	46225532	46238694	ENSG00000184900	46226786	46226786	rs1051331	0.000488	-0.2293
84623	KIRREL3	Q8IZU9	11	126293254	126873355	ENSG00000149571	126393074	126393074	rs1892996	0.000489	0.1984
6092	ROBO2	Q9HCK4	3	75955846	77699115	ENSG00000185008	76269886	76269886	rs35261864	0.000491	-0.1705
2885	GRB2	P62993	17	73314157	73401790	ENSG00000177885	73334891	73334891	rs77645366	0.000492	0.3076
2885	GRB2	P62993	17	73314157	73401790	ENSG00000177885	73315397	73315397	rs138446945	0.000493	0.2121
2885	GRB2	P62993	17	73314157	73401790	ENSG00000177885	73391993	73391993	rs113611646	0.000499	-0.3084
