# Supplementary material for: Molecular signatures of post-traumatic stress disorder in war-zone-exposed veteran and active-duty soldiers
Source: Cell Rep Med. 2023 May 16;4(5):101045. doi: 10.1016/j.xcrm.2023.101045 (PMC10213980; doi:10.1016/j.xcrm.2023.101045)
Supplement: Table S7. PGC-GWAS and pQTL variants and loci identified in the protein datasets of SBC and FCC male cohorts, related to Figure 4 and the results subsection “relevance of significant proteins in prior large-scale genetic studies” [file mmc4.xlsx]

## Sheet: GWAS_and_pQTL_supplementary tab
Table S7. PGC-GWAS and pQTL variants and loci identified in the protein datasets of SBC and FCC male cohorts (Related to the results subsection “Relevance of significant proteins in prior large-scale genetic studies”)
entrezgene_id	GeneName	Chr	start	end	P_protein_all_male	SNP	SNP_loc	P_GWAS_pgc_ptsd	P_GWAS_pgc_mdd	P_GWAS_ukbb_dep	SNP_pQTL	P_pQQTL_SBC	P_pQQTL_FCC
3556	IL1RAP	3	190514051	190659750	0.0018409	rs146968867	190556018	0.009586			rs9813227		3.7e-17
3556	IL1RAP	3	190514051	190659750	0.0018409	rs1018129	190566643		5.74e-05		rs9813227		3.7e-17
3556	IL1RAP	3	190514051	190659750	0.0018409	rs57121694	190542930			0.00850942	rs9813227		3.7e-17
3556	IL1RAP	3	190514051	190659750	0.0018409	rs13075089	190578566			0.000943	rs9813227		3.7e-17
3556	IL1RAP	3	190514051	190659750	0.0018409	rs28394023	190587954			0.00165882	rs9813227		3.7e-17
23767	FLRT3										rs6135225		6e-09
84957	RELT	11	73376399	73397474	0.00652828	rs72974838	73379276			0.00706643	rs876480		6.74e-07
84957	RELT	11	73376399	73397474	0.00652828	rs7126049	73383382			0.00203282	rs876480		6.74e-07
84957	RELT	11	73376399	73397474	0.00652828	rs10898932	73388589			0.00219483	rs876480		6.74e-07
84957	RELT	11	73376399	73397474	0.00652828	rs1980345	73391422			0.00231526	rs876480		6.74e-07
84957	RELT	11	73376399	73397474	0.00652828	rs60164255	73397316			0.0071978	rs876480		6.74e-07
8832	CD84	1	160541095	160579516	0.00121471	rs11579392	160545989	0.00851			exm116241		9.38e-07
8832	CD84	1	160541095	160579516	0.00121471	rs11580420	160547824	0.008541			exm116241		9.38e-07
8832	CD84	1	160541095	160579516	0.00121471	rs111996524	160550682	0.008833			exm116241		9.38e-07
8832	CD84	1	160541095	160579516	0.00121471	rs141958448	160553289	0.008453			exm116241		9.38e-07
8832	CD84	1	160541095	160579516	0.00121471	rs77246934	160555015	0.008532			exm116241		9.38e-07
8832	CD84	1	160541095	160579516	0.00121471	rs148219244	160556951	0.008892			exm116241		9.38e-07
8832	CD84	1	160541095	160579516	0.00121471	rs142919626	160571296	0.000931			exm116241		9.38e-07
8832	CD84	1	160541095	160579516	0.00121471	rs74773374	160576892	0.007285			exm116241		9.38e-07
8832	CD84	1	160541095	160579516	0.00121471	rs111493294	160579239	0.006922			exm116241		9.38e-07
9173	IL1RL1										rs4399750		1.13e-06
1116	CHI3L1										rs17465037		2.47e-06
23767	FLRT3										rs12625875		3.49e-06
5481	PPID										exm431666		4.25e-06
1116	CHI3L1										rs6686206		8.17e-06
29949	IL19										rs6681092		1.54e-05
9394	HS6ST1										rs1866657		4.57e-05
3596	IL13										rs11741756		4.69e-05
2675	GFRA2	8	21690398	21812357	0.00148196	rs79371289	21701508	0.004503			rs11135701		6.18e-05
2675	GFRA2	8	21690398	21812357	0.00148196	rs7017249	21706297	0.003812			rs11135701		6.18e-05
2675	GFRA2	8	21690398	21812357	0.00148196	rs74768980	21707682	0.007526			rs11135701		6.18e-05
2675	GFRA2	8	21690398	21812357	0.00148196	rs190597198	21726608	0.003394			rs11135701		6.18e-05
2675	GFRA2	8	21690398	21812357	0.00148196	rs36049659	21745847	0.005003			rs11135701		6.18e-05
2675	GFRA2	8	21690398	21812357	0.00148196	rs4872520	21707530		0.002696		rs11135701		6.18e-05
2675	GFRA2	8	21690398	21812357	0.00148196	rs1547450	21707189			0.00718787	rs11135701		6.18e-05
2675	GFRA2	8	21690398	21812357	0.00148196	rs11786608	21707455			0.00485736	rs11135701		6.18e-05
2675	GFRA2	8	21690398	21812357	0.00148196	rs4872521	21707713			0.00257395	rs11135701		6.18e-05
2675	GFRA2	8	21690398	21812357	0.00148196	rs4872522	21707844			0.00302691	rs11135701		6.18e-05
2675	GFRA2	8	21690398	21812357	0.00148196	rs10098807	21708824			0.00477859	rs11135701		6.18e-05
2675	GFRA2	8	21690398	21812357	0.00148196	rs10110561	21708915			0.0043451	rs11135701		6.18e-05
2675	GFRA2	8	21690398	21812357	0.00148196	rs71513845	21709347			0.00841201	rs11135701		6.18e-05
2675	GFRA2	8	21690398	21812357	0.00148196	rs17428027	21709512			0.00612068	rs11135701		6.18e-05
2675	GFRA2	8	21690398	21812357	0.00148196	rs7462715	21710081			0.00634016	rs11135701		6.18e-05
2675	GFRA2	8	21690398	21812357	0.00148196	rs11774105	21710146			0.00428253	rs11135701		6.18e-05
2675	GFRA2	8	21690398	21812357	0.00148196	rs13263462	21710233			0.0044792	rs11135701		6.18e-05
2675	GFRA2	8	21690398	21812357	0.00148196	rs17428041	21711431			0.00461211	rs11135701		6.18e-05
2675	GFRA2	8	21690398	21812357	0.00148196	rs17615364	21711580			0.00454151	rs11135701		6.18e-05
2675	GFRA2	8	21690398	21812357	0.00148196	rs11776842	21711651			0.00426678	rs11135701		6.18e-05
2675	GFRA2	8	21690398	21812357	0.00148196	rs12545534	21712401			0.00470111	rs11135701		6.18e-05
2675	GFRA2	8	21690398	21812357	0.00148196	rs11780601	21717841			0.00574778	rs11135701		6.18e-05
2675	GFRA2	8	21690398	21812357	0.00148196	rs13263662	21718750			0.00594566	rs11135701		6.18e-05
2675	GFRA2	8	21690398	21812357	0.00148196	rs58890005	21719196			0.00800756	rs11135701		6.18e-05
2675	GFRA2	8	21690398	21812357	0.00148196	rs17428125	21719230			0.00784513	rs11135701		6.18e-05
2675	GFRA2	8	21690398	21812357	0.00148196	rs11782684	21720262			0.00860796	rs11135701		6.18e-05
2675	GFRA2	8	21690398	21812357	0.00148196	rs11786578	21724365			0.00736038	rs11135701		6.18e-05
10924	SMPDL3A										rs9388103		6.67e-05
283	ANG										rs12588573		7.72e-05
2051	EPHB6	7	142855061	142871094	4.34e-05	rs142565531	142864756			0.00866363	rs4281045		9.32e-05
29949	IL19										rs11540014		0.000105
9173	IL1RL1										rs17027173		0.000113
2885	GRB2	17	75318076	75405709	1.95e-05	rs190042460	75330435	0.009644			rs4789396		0.000117
2885	GRB2	17	75318076	75405709	1.95e-05	chr17:75348487mm	75348487	0.003481			rs4789396		0.000117
2675	GFRA2	8	21690398	21812357	0.00148196	rs79371289	21701508	0.004503			rs748065		0.000138
2675	GFRA2	8	21690398	21812357	0.00148196	rs7017249	21706297	0.003812			rs748065		0.000138
2675	GFRA2	8	21690398	21812357	0.00148196	rs74768980	21707682	0.007526			rs748065		0.000138
2675	GFRA2	8	21690398	21812357	0.00148196	rs190597198	21726608	0.003394			rs748065		0.000138
2675	GFRA2	8	21690398	21812357	0.00148196	rs36049659	21745847	0.005003			rs748065		0.000138
2675	GFRA2	8	21690398	21812357	0.00148196	rs4872520	21707530		0.002696		rs748065		0.000138
2675	GFRA2	8	21690398	21812357	0.00148196	rs1547450	21707189			0.00718787	rs748065		0.000138
2675	GFRA2	8	21690398	21812357	0.00148196	rs11786608	21707455			0.00485736	rs748065		0.000138
2675	GFRA2	8	21690398	21812357	0.00148196	rs4872521	21707713			0.00257395	rs748065		0.000138
2675	GFRA2	8	21690398	21812357	0.00148196	rs4872522	21707844			0.00302691	rs748065		0.000138
2675	GFRA2	8	21690398	21812357	0.00148196	rs10098807	21708824			0.00477859	rs748065		0.000138
2675	GFRA2	8	21690398	21812357	0.00148196	rs10110561	21708915			0.0043451	rs748065		0.000138
2675	GFRA2	8	21690398	21812357	0.00148196	rs71513845	21709347			0.00841201	rs748065		0.000138
2675	GFRA2	8	21690398	21812357	0.00148196	rs17428027	21709512			0.00612068	rs748065		0.000138
2675	GFRA2	8	21690398	21812357	0.00148196	rs7462715	21710081			0.00634016	rs748065		0.000138
2675	GFRA2	8	21690398	21812357	0.00148196	rs11774105	21710146			0.00428253	rs748065		0.000138
2675	GFRA2	8	21690398	21812357	0.00148196	rs13263462	21710233			0.0044792	rs748065		0.000138
2675	GFRA2	8	21690398	21812357	0.00148196	rs17428041	21711431			0.00461211	rs748065		0.000138
2675	GFRA2	8	21690398	21812357	0.00148196	rs17615364	21711580			0.00454151	rs748065		0.000138
2675	GFRA2	8	21690398	21812357	0.00148196	rs11776842	21711651			0.00426678	rs748065		0.000138
2675	GFRA2	8	21690398	21812357	0.00148196	rs12545534	21712401			0.00470111	rs748065		0.000138
2675	GFRA2	8	21690398	21812357	0.00148196	rs11780601	21717841			0.00574778	rs748065		0.000138
2675	GFRA2	8	21690398	21812357	0.00148196	rs13263662	21718750			0.00594566	rs748065		0.000138
2675	GFRA2	8	21690398	21812357	0.00148196	rs58890005	21719196			0.00800756	rs748065		0.000138
2675	GFRA2	8	21690398	21812357	0.00148196	rs17428125	21719230			0.00784513	rs748065		0.000138
2675	GFRA2	8	21690398	21812357	0.00148196	rs11782684	21720262			0.00860796	rs748065		0.000138
2675	GFRA2	8	21690398	21812357	0.00148196	rs11786578	21724365			0.00736038	rs748065		0.000138
6441	SFTPD	10	79937467	79982614	0.00120985	rs76655528	79940153	0.002024			rs10762795		0.00014
6441	SFTPD	10	79937467	79982614	0.00120985	rs76035412	79940154	0.00201			rs10762795		0.00014
6441	SFTPD	10	79937467	79982614	0.00120985	rs66609086	79960184	0.008549			rs10762795		0.00014
1604	CD55	1	207321519	207386804	0.00166119	rs77405994	207340128	0.002216			rs11576146		0.000212
1604	CD55	1	207321519	207386804	0.00166119	rs76132584	207348197	0.002368			rs11576146		0.000212
10776	ARPP19										psy_rs72734991		0.00022
8740	TNFSF14	19	6661253	6670588	0.000187	rs35598085	6665795	0.007424			psy_rs1389506		0.000255
1474	CST6										rs7102454		0.000286
5657	PRTN3										rs2301741		0.000383
9173	IL1RL1										rs1922288		0.000409
5657	PRTN3										exm1398776		0.000418
831	CAST	5	96525267	96779595	0.0013223	rs182602762	96764084			0.00382737	rs156007		0.000423
84957	RELT	11	73376399	73397474	0.00652828	rs72974838	73379276			0.00706643	rs17851510		0.000427
84957	RELT	11	73376399	73397474	0.00652828	rs7126049	73383382			0.00203282	rs17851510		0.000427
84957	RELT	11	73376399	73397474	0.00652828	rs10898932	73388589			0.00219483	rs17851510		0.000427
84957	RELT	11	73376399	73397474	0.00652828	rs1980345	73391422			0.00231526	rs17851510		0.000427
84957	RELT	11	73376399	73397474	0.00652828	rs60164255	73397316			0.0071978	rs17851510		0.000427
84623	KIRREL3	11	126423358	127003460	0.00746176	rs12796566	126922878	0.001084			rs10893653		0.000436
84623	KIRREL3	11	126423358	127003460	0.00746176	rs11220745	126935575	0.005505			rs10893653		0.000436
84623	KIRREL3	11	126423358	127003460	0.00746176	rs10893625	126944508	0.004161			rs10893653		0.000436
84623	KIRREL3	11	126423358	127003460	0.00746176	rs11220749	126945428	0.004534			rs10893653		0.000436
84623	KIRREL3	11	126423358	127003460	0.00746176	rs1000330	126950260	0.004555			rs10893653		0.000436
84623	KIRREL3	11	126423358	127003460	0.00746176	rs4402302	126953979	0.004796			rs10893653		0.000436
84623	KIRREL3	11	126423358	127003460	0.00746176	rs4390361	126958210	0.005302			rs10893653		0.000436
84623	KIRREL3	11	126423358	127003460	0.00746176	rs10893630	126958801	0.005226			rs10893653		0.000436
84623	KIRREL3	11	126423358	127003460	0.00746176	rs55835904	126961398	0.005734			rs10893653		0.000436
84623	KIRREL3	11	126423358	127003460	0.00746176	rs12786939	126962078	0.005257			rs10893653		0.000436
84623	KIRREL3	11	126423358	127003460	0.00746176	rs55873370	126962206	0.005305			rs10893653		0.000436
84623	KIRREL3	11	126423358	127003460	0.00746176	rs11220765	126966170	0.005117			rs10893653		0.000436
84623	KIRREL3	11	126423358	127003460	0.00746176	rs11220766	126967690	0.006047			rs10893653		0.000436
84623	KIRREL3	11	126423358	127003460	0.00746176	rs10893631	126968477	0.005374			rs10893653		0.000436
84623	KIRREL3	11	126423358	127003460	0.00746176	rs11220768	126969002	0.006159			rs10893653		0.000436
84623	KIRREL3	11	126423358	127003460	0.00746176	rs12225946	126971326	0.003863			rs10893653		0.000436
84623	KIRREL3	11	126423358	127003460	0.00746176	rs61907578	126973547	0.003657			rs10893653		0.000436
84623	KIRREL3	11	126423358	127003460	0.00746176	rs11220775	126977441	0.004271			rs10893653		0.000436
84623	KIRREL3	11	126423358	127003460	0.00746176	rs12788968	126979782	0.009652			rs10893653		0.000436
84623	KIRREL3	11	126423358	127003460	0.00746176	rs11220781	126983811	0.003778			rs10893653		0.000436
84623	KIRREL3	11	126423358	127003460	0.00746176	rs11220782	126984108	0.004415			rs10893653		0.000436
84623	KIRREL3	11	126423358	127003460	0.00746176	rs11220783	126984198	0.004206			rs10893653		0.000436
84623	KIRREL3	11	126423358	127003460	0.00746176	rs12798258	126984537	0.003724			rs10893653		0.000436
84623	KIRREL3	11	126423358	127003460	0.00746176	rs12800944	126987033	0.003792			rs10893653		0.000436
84623	KIRREL3	11	126423358	127003460	0.00746176	rs7925679	126988539	0.003831			rs10893653		0.000436
84623	KIRREL3	11	126423358	127003460	0.00746176	rs471302	126471989		0.002804		rs10893653		0.000436
84623	KIRREL3	11	126423358	127003460	0.00746176	rs61088374	126479998		0.004877		rs10893653		0.000436
84623	KIRREL3	11	126423358	127003460	0.00746176	rs1946087	126622674		0.000118		rs10893653		0.000436
84623	KIRREL3	11	126423358	127003460	0.00746176	rs7103671	126888268		0.00781		rs10893653		0.000436
84623	KIRREL3	11	126423358	127003460	0.00746176	rs1944839	126998526		0.000186		rs10893653		0.000436
84623	KIRREL3	11	126423358	127003460	0.00746176	rs650988	126468970			0.00427464	rs10893653		0.000436
84623	KIRREL3	11	126423358	127003460	0.00746176	rs489487	126473750			0.00506174	rs10893653		0.000436
84623	KIRREL3	11	126423358	127003460	0.00746176	rs117050320	126518045			0.00768599	rs10893653		0.000436
84623	KIRREL3	11	126423358	127003460	0.00746176	rs79317100	126595524			0.00910123	rs10893653		0.000436
84623	KIRREL3	11	126423358	127003460	0.00746176	rs61897913	126599005			0.00291206	rs10893653		0.000436
84623	KIRREL3	11	126423358	127003460	0.00746176	rs61897914	126600066			0.00211252	rs10893653		0.000436
84623	KIRREL3	11	126423358	127003460	0.00746176	rs12286090	126600455			0.00131917	rs10893653		0.000436
84623	KIRREL3	11	126423358	127003460	0.00746176	rs7114947	126602248			0.000259	rs10893653		0.000436
84623	KIRREL3	11	126423358	127003460	0.00746176	rs7131158	126602453			0.000187	rs10893653		0.000436
84623	KIRREL3	11	126423358	127003460	0.00746176	rs58352754	126603276			0.000259	rs10893653		0.000436
84623	KIRREL3	11	126423358	127003460	0.00746176	rs59339446	126603342			0.000244	rs10893653		0.000436
84623	KIRREL3	11	126423358	127003460	0.00746176	rs73573433	126604137			0.000192	rs10893653		0.000436
84623	KIRREL3	11	126423358	127003460	0.00746176	rs73573436	126604815			0.000136	rs10893653		0.000436
84623	KIRREL3	11	126423358	127003460	0.00746176	rs73573438	126605088			0.000124	rs10893653		0.000436
84623	KIRREL3	11	126423358	127003460	0.00746176	rs7950666	126607095			0.000114	rs10893653		0.000436
84623	KIRREL3	11	126423358	127003460	0.00746176	rs12282496	126607846			0.000135	rs10893653		0.000436
84623	KIRREL3	11	126423358	127003460	0.00746176	rs3889461	126608705			0.00928539	rs10893653		0.000436
84623	KIRREL3	11	126423358	127003460	0.00746176	rs73573440	126608828			0.00125343	rs10893653		0.000436
84623	KIRREL3	11	126423358	127003460	0.00746176	rs57532066	126620012			0.000604	rs10893653		0.000436
84623	KIRREL3	11	126423358	127003460	0.00746176	rs56234229	126620142			0.000619	rs10893653		0.000436
84623	KIRREL3	11	126423358	127003460	0.00746176	rs11220598	126620900			0.000582	rs10893653		0.000436
84623	KIRREL3	11	126423358	127003460	0.00746176	rs952316	126623635			0.00911801	rs10893653		0.000436
84623	KIRREL3	11	126423358	127003460	0.00746176	rs1946080	126627336			0.00663743	rs10893653		0.000436
84623	KIRREL3	11	126423358	127003460	0.00746176	rs2226935	126630431			0.00684542	rs10893653		0.000436
84623	KIRREL3	11	126423358	127003460	0.00746176	rs117612101	126639371			0.00729625	rs10893653		0.000436
84623	KIRREL3	11	126423358	127003460	0.00746176	rs77767485	126640181			0.00426973	rs10893653		0.000436
84623	KIRREL3	11	126423358	127003460	0.00746176	rs7950728	126644477			0.00834834	rs10893653		0.000436
84623	KIRREL3	11	126423358	127003460	0.00746176	rs7930321	126648143			0.0071105	rs10893653		0.000436
84623	KIRREL3	11	126423358	127003460	0.00746176	rs939530	126652326			0.00886952	rs10893653		0.000436
84623	KIRREL3	11	126423358	127003460	0.00746176	rs11220606	126652604			0.00866164	rs10893653		0.000436
84623	KIRREL3	11	126423358	127003460	0.00746176	rs1540243	126652757			0.00910332	rs10893653		0.000436
84623	KIRREL3	11	126423358	127003460	0.00746176	rs116871769	126658617			0.00420727	rs10893653		0.000436
84623	KIRREL3	11	126423358	127003460	0.00746176	rs142419624	126664276			0.00549541	rs10893653		0.000436
84623	KIRREL3	11	126423358	127003460	0.00746176	rs145611754	126664877			0.000648	rs10893653		0.000436
84623	KIRREL3	11	126423358	127003460	0.00746176	rs11220612	126665209			0.00608695	rs10893653		0.000436
84623	KIRREL3	11	126423358	127003460	0.00746176	rs10893568	126665488			0.00791225	rs10893653		0.000436
84623	KIRREL3	11	126423358	127003460	0.00746176	rs11823187	126666122			0.00328927	rs10893653		0.000436
84623	KIRREL3	11	126423358	127003460	0.00746176	rs7938935	126678646			0.00506524	rs10893653		0.000436
84623	KIRREL3	11	126423358	127003460	0.00746176	rs12226304	126684149			0.00954553	rs10893653		0.000436
84623	KIRREL3	11	126423358	127003460	0.00746176	rs1879451	126689058			0.00903441	rs10893653		0.000436
84623	KIRREL3	11	126423358	127003460	0.00746176	rs1879450	126689100			0.00829469	rs10893653		0.000436
84623	KIRREL3	11	126423358	127003460	0.00746176	rs1106805	126689554			0.00913692	rs10893653		0.000436
84623	KIRREL3	11	126423358	127003460	0.00746176	rs111329786	126689772			0.00600344	rs10893653		0.000436
84623	KIRREL3	11	126423358	127003460	0.00746176	rs1104759	126691002			0.00935621	rs10893653		0.000436
84623	KIRREL3	11	126423358	127003460	0.00746176	rs939518	126691766			0.00936052	rs10893653		0.000436
84623	KIRREL3	11	126423358	127003460	0.00746176	rs73026512	126692887			0.00964939	rs10893653		0.000436
84623	KIRREL3	11	126423358	127003460	0.00746176	rs4937188	126696167			0.00934975	rs10893653		0.000436
84623	KIRREL3	11	126423358	127003460	0.00746176	rs4937189	126696372			0.00761553	rs10893653		0.000436
84623	KIRREL3	11	126423358	127003460	0.00746176	rs10750352	126702154			0.00399485	rs10893653		0.000436
84623	KIRREL3	11	126423358	127003460	0.00746176	rs11220632	126702168			0.00992887	rs10893653		0.000436
84623	KIRREL3	11	126423358	127003460	0.00746176	rs12794371	126709400			0.00290737	rs10893653		0.000436
84623	KIRREL3	11	126423358	127003460	0.00746176	rs1544277	126762932			0.00879832	rs10893653		0.000436
84623	KIRREL3	11	126423358	127003460	0.00746176	rs111534858	126764428			0.00179143	rs10893653		0.000436
84623	KIRREL3	11	126423358	127003460	0.00746176	rs10893604	126770333			0.00274789	rs10893653		0.000436
84623	KIRREL3	11	126423358	127003460	0.00746176	rs1940001	126771801			0.00237247	rs10893653		0.000436
84623	KIRREL3	11	126423358	127003460	0.00746176	rs117366297	126890367			0.000192	rs10893653		0.000436
84623	KIRREL3	11	126423358	127003460	0.00746176	rs524712	126899760			0.00371621	rs10893653		0.000436
84623	KIRREL3	11	126423358	127003460	0.00746176	rs661021	126934147			0.00627625	rs10893653		0.000436
84623	KIRREL3	11	126423358	127003460	0.00746176	rs610839	126939290			0.00622874	rs10893653		0.000436
84623	KIRREL3	11	126423358	127003460	0.00746176	rs604882	126943408			0.00538518	rs10893653		0.000436
84623	KIRREL3	11	126423358	127003460	0.00746176	rs626107	126953236			0.0066696	rs10893653		0.000436
84623	KIRREL3	11	126423358	127003460	0.00746176	rs11533188	126957912			0.00552841	rs10893653		0.000436
84623	KIRREL3	11	126423358	127003460	0.00746176	rs606591	126963772			0.00398474	rs10893653		0.000436
84623	KIRREL3	11	126423358	127003460	0.00746176	rs9888293	126978568			0.00497966	rs10893653		0.000436
84623	KIRREL3	11	126423358	127003460	0.00746176	rs7937632	126991637			0.00383619	rs10893653		0.000436
84623	KIRREL3	11	126423358	127003460	0.00746176	rs1944839	126998526			0.00664661	rs10893653		0.000436
84623	KIRREL3	11	126423358	127003460	0.00746176	rs73015612	126999446			0.000764	rs10893653		0.000436
84623	KIRREL3	11	126423358	127003460	0.00746176	rs7109301	127002236			0.00233238	rs10893653		0.000436
84623	KIRREL3	11	126423358	127003460	0.00746176	rs7113886	127003177			0.000238	rs10893653		0.000436
2153	F5	1	169511951	169586588	0.00423874	rs12755775	169547717		0.008106		rs16863397		0.000456
6376	CX3CL1	16	57372477	57385044	0.00267061	rs113897180	57381609	0.001102			rs9922763		0.000491
7045	TGFBI	5	136028988	136063818	2.41e-07	rs187113414	136038163	0.002948			rs13159052		0.00051
7045	TGFBI	5	136028988	136063818	2.41e-07	rs4380648	136029849		0.005379		rs13159052		0.00051
7045	TGFBI	5	136028988	136063818	2.41e-07	rs12655507	136037490			0.00445144	rs13159052		0.00051
7045	TGFBI	5	136028988	136063818	2.41e-07	rs10900845	136041630			0.00344826	rs13159052		0.00051
7045	TGFBI	5	136028988	136063818	2.41e-07	rs28472837	136044003			0.00388777	rs13159052		0.00051
7045	TGFBI	5	136028988	136063818	2.41e-07	rs12518083	136044545			0.00371621	rs13159052		0.00051
7045	TGFBI	5	136028988	136063818	2.41e-07	rs7701533	136046520			0.00372563	rs13159052		0.00051
7045	TGFBI	5	136028988	136063818	2.41e-07	rs6596342	136049309			0.0036241	rs13159052		0.00051
7045	TGFBI	5	136028988	136063818	2.41e-07	rs6877638	136049587			0.00375405	rs13159052		0.00051
3934	LCN2										rs1250733		0.000521
4919	ROR1	1	63774017	64181498	0.000307	rs150213589	63798419	0.008975			rs6588083		0.000577
4919	ROR1	1	63774017	64181498	0.000307	rs138400196	63956759	0.00975			rs6588083		0.000577
4919	ROR1	1	63774017	64181498	0.000307	rs185124593	63937422			0.00800756	rs6588083		0.000577
6612	SUMO3										rs13050924		0.000579
4958	OMD										rs10821149		0.000647
2675	GFRA2	8	21690398	21812357	0.00148196	rs79371289	21701508	0.004503			psy_rs754270		0.000654
2675	GFRA2	8	21690398	21812357	0.00148196	rs7017249	21706297	0.003812			psy_rs754270		0.000654
2675	GFRA2	8	21690398	21812357	0.00148196	rs74768980	21707682	0.007526			psy_rs754270		0.000654
2675	GFRA2	8	21690398	21812357	0.00148196	rs190597198	21726608	0.003394			psy_rs754270		0.000654
2675	GFRA2	8	21690398	21812357	0.00148196	rs36049659	21745847	0.005003			psy_rs754270		0.000654
2675	GFRA2	8	21690398	21812357	0.00148196	rs4872520	21707530		0.002696		psy_rs754270		0.000654
2675	GFRA2	8	21690398	21812357	0.00148196	rs1547450	21707189			0.00718787	psy_rs754270		0.000654
2675	GFRA2	8	21690398	21812357	0.00148196	rs11786608	21707455			0.00485736	psy_rs754270		0.000654
2675	GFRA2	8	21690398	21812357	0.00148196	rs4872521	21707713			0.00257395	psy_rs754270		0.000654
2675	GFRA2	8	21690398	21812357	0.00148196	rs4872522	21707844			0.00302691	psy_rs754270		0.000654
2675	GFRA2	8	21690398	21812357	0.00148196	rs10098807	21708824			0.00477859	psy_rs754270		0.000654
2675	GFRA2	8	21690398	21812357	0.00148196	rs10110561	21708915			0.0043451	psy_rs754270		0.000654
2675	GFRA2	8	21690398	21812357	0.00148196	rs71513845	21709347			0.00841201	psy_rs754270		0.000654
2675	GFRA2	8	21690398	21812357	0.00148196	rs17428027	21709512			0.00612068	psy_rs754270		0.000654
2675	GFRA2	8	21690398	21812357	0.00148196	rs7462715	21710081			0.00634016	psy_rs754270		0.000654
2675	GFRA2	8	21690398	21812357	0.00148196	rs11774105	21710146			0.00428253	psy_rs754270		0.000654
2675	GFRA2	8	21690398	21812357	0.00148196	rs13263462	21710233			0.0044792	psy_rs754270		0.000654
2675	GFRA2	8	21690398	21812357	0.00148196	rs17428041	21711431			0.00461211	psy_rs754270		0.000654
2675	GFRA2	8	21690398	21812357	0.00148196	rs17615364	21711580			0.00454151	psy_rs754270		0.000654
2675	GFRA2	8	21690398	21812357	0.00148196	rs11776842	21711651			0.00426678	psy_rs754270		0.000654
2675	GFRA2	8	21690398	21812357	0.00148196	rs12545534	21712401			0.00470111	psy_rs754270		0.000654
2675	GFRA2	8	21690398	21812357	0.00148196	rs11780601	21717841			0.00574778	psy_rs754270		0.000654
2675	GFRA2	8	21690398	21812357	0.00148196	rs13263662	21718750			0.00594566	psy_rs754270		0.000654
2675	GFRA2	8	21690398	21812357	0.00148196	rs58890005	21719196			0.00800756	psy_rs754270		0.000654
2675	GFRA2	8	21690398	21812357	0.00148196	rs17428125	21719230			0.00784513	psy_rs754270		0.000654
2675	GFRA2	8	21690398	21812357	0.00148196	rs11782684	21720262			0.00860796	psy_rs754270		0.000654
2675	GFRA2	8	21690398	21812357	0.00148196	rs11786578	21724365			0.00736038	psy_rs754270		0.000654
23768	FLRT2	14	85530144	85654428	0.000175	rs61980989	85634671	0.009467			rs8022851		0.00069
23768	FLRT2	14	85530144	85654428	0.000175	rs80257441	85636565	0.005569			rs8022851		0.00069
23768	FLRT2	14	85530144	85654428	0.000175	rs80040192	85654321	0.005013			rs8022851		0.00069
6359	CCL15	17	35996440	36001553	2.29e-07	rs73293897	36000295	0.009433			rs33955609		0.000697
1116	CHI3L1										rs946261		0.00071
9369	NRXN3	14	78170373	79868291	0.000492	rs200725733	78172243	0.009167			rs2178863		0.000743
9369	NRXN3	14	78170373	79868291	0.000492	rs117080310	78341669	0.009193			rs2178863		0.000743
9369	NRXN3	14	78170373	79868291	0.000492	rs189220482	78469330	0.006253			rs2178863		0.000743
9369	NRXN3	14	78170373	79868291	0.000492	rs80336338	78483509	0.007515			rs2178863		0.000743
9369	NRXN3	14	78170373	79868291	0.000492	rs117565187	78485387	0.004192			rs2178863		0.000743
9369	NRXN3	14	78170373	79868291	0.000492	rs76251410	78499897	0.002065			rs2178863		0.000743
9369	NRXN3	14	78170373	79868291	0.000492	rs77955878	78505032	0.003491			rs2178863		0.000743
9369	NRXN3	14	78170373	79868291	0.000492	rs117631024	78550379	0.005255			rs2178863		0.000743
9369	NRXN3	14	78170373	79868291	0.000492	rs4312244	78675721	0.007209			rs2178863		0.000743
9369	NRXN3	14	78170373	79868291	0.000492	rs72683784	78676450	0.008568			rs2178863		0.000743
9369	NRXN3	14	78170373	79868291	0.000492	rs66600803	78679284	0.007886			rs2178863		0.000743
9369	NRXN3	14	78170373	79868291	0.000492	rs17827758	78688533	0.009821			rs2178863		0.000743
9369	NRXN3	14	78170373	79868291	0.000492	rs28727501	78692623	0.005616			rs2178863		0.000743
9369	NRXN3	14	78170373	79868291	0.000492	rs10483895	78694817	0.006104			rs2178863		0.000743
9369	NRXN3	14	78170373	79868291	0.000492	rs72685765	78696742	0.004348			rs2178863		0.000743
9369	NRXN3	14	78170373	79868291	0.000492	rs983796	78697577	0.004124			rs2178863		0.000743
9369	NRXN3	14	78170373	79868291	0.000492	rs984556	78702372	0.001639			rs2178863		0.000743
9369	NRXN3	14	78170373	79868291	0.000492	rs17827902	78721114	0.005612			rs2178863		0.000743
9369	NRXN3	14	78170373	79868291	0.000492	rs17828205	78769890	0.005867			rs2178863		0.000743
9369	NRXN3	14	78170373	79868291	0.000492	rs75472878	79147039	0.002143			rs2178863		0.000743
9369	NRXN3	14	78170373	79868291	0.000492	rs36052103	79220627	0.000653			rs2178863		0.000743
9369	NRXN3	14	78170373	79868291	0.000492	rs113394535	79226440	0.008822			rs2178863		0.000743
9369	NRXN3	14	78170373	79868291	0.000492	rs34283104	79226442	0.001147			rs2178863		0.000743
9369	NRXN3	14	78170373	79868291	0.000492	rs34411553	79227147	0.000895			rs2178863		0.000743
9369	NRXN3	14	78170373	79868291	0.000492	rs79657891	79228970	0.001133			rs2178863		0.000743
9369	NRXN3	14	78170373	79868291	0.000492	rs17108212	79229402	0.000692			rs2178863		0.000743
9369	NRXN3	14	78170373	79868291	0.000492	rs12892572	79229699	0.000709			rs2178863		0.000743
9369	NRXN3	14	78170373	79868291	0.000492	rs74064953	79233405	0.001372			rs2178863		0.000743
9369	NRXN3	14	78170373	79868291	0.000492	rs8016198	79234311	0.000798			rs2178863		0.000743
9369	NRXN3	14	78170373	79868291	0.000492	rs8011930	79237349	0.00055			rs2178863		0.000743
9369	NRXN3	14	78170373	79868291	0.000492	rs8012207	79237364	0.00061			rs2178863		0.000743
9369	NRXN3	14	78170373	79868291	0.000492	rs34347332	79239576	0.000486			rs2178863		0.000743
9369	NRXN3	14	78170373	79868291	0.000492	rs34772331	79243619	0.000516			rs2178863		0.000743
9369	NRXN3	14	78170373	79868291	0.000492	rs12896562	79244443	0.000581			rs2178863		0.000743
9369	NRXN3	14	78170373	79868291	0.000492	rs34495944	79250332	0.000157			rs2178863		0.000743
9369	NRXN3	14	78170373	79868291	0.000492	rs34227124	79250858	0.002914			rs2178863		0.000743
9369	NRXN3	14	78170373	79868291	0.000492	rs12892952	79261360	9.58e-05			rs2178863		0.000743
9369	NRXN3	14	78170373	79868291	0.000492	rs918889	79262800	0.009279			rs2178863		0.000743
9369	NRXN3	14	78170373	79868291	0.000492	rs7153593	79264865	0.00651			rs2178863		0.000743
9369	NRXN3	14	78170373	79868291	0.000492	rs11159382	79264902	0.001369			rs2178863		0.000743
9369	NRXN3	14	78170373	79868291	0.000492	rs2113573	79265764	0.000262			rs2178863		0.000743
9369	NRXN3	14	78170373	79868291	0.000492	rs7144040	79266814	0.000733			rs2178863		0.000743
9369	NRXN3	14	78170373	79868291	0.000492	rs34657007	79267915	0.000521			rs2178863		0.000743
9369	NRXN3	14	78170373	79868291	0.000492	rs17108254	79268549	0.000174			rs2178863		0.000743
9369	NRXN3	14	78170373	79868291	0.000492	rs2288140	79270093	9.82e-05			rs2178863		0.000743
9369	NRXN3	14	78170373	79868291	0.000492	rs3742723	79275578	0.001581			rs2178863		0.000743
9369	NRXN3	14	78170373	79868291	0.000492	rs68162363	79277309	0.000429			rs2178863		0.000743
9369	NRXN3	14	78170373	79868291	0.000492	rs34072832	79278143	0.000104			rs2178863		0.000743
9369	NRXN3	14	78170373	79868291	0.000492	rs215944	79284400	0.005114			rs2178863		0.000743
9369	NRXN3	14	78170373	79868291	0.000492	rs215510	79287893	0.009541			rs2178863		0.000743
9369	NRXN3	14	78170373	79868291	0.000492	rs215511	79288326	0.009403			rs2178863		0.000743
9369	NRXN3	14	78170373	79868291	0.000492	rs75730125	79290514	0.002498			rs2178863		0.000743
9369	NRXN3	14	78170373	79868291	0.000492	rs77488182	79292380	0.002909			rs2178863		0.000743
9369	NRXN3	14	78170373	79868291	0.000492	rs8006863	79294504	0.002107			rs2178863		0.000743
9369	NRXN3	14	78170373	79868291	0.000492	rs79673094	79301700	0.009321			rs2178863		0.000743
9369	NRXN3	14	78170373	79868291	0.000492	rs78092090	79310720	0.000576			rs2178863		0.000743
9369	NRXN3	14	78170373	79868291	0.000492	rs919773	79365181	0.004127			rs2178863		0.000743
9369	NRXN3	14	78170373	79868291	0.000492	rs11849553	79367368	0.004573			rs2178863		0.000743
9369	NRXN3	14	78170373	79868291	0.000492	rs11849555	79367396	0.005893			rs2178863		0.000743
9369	NRXN3	14	78170373	79868291	0.000492	rs66616022	79367684	0.004361			rs2178863		0.000743
9369	NRXN3	14	78170373	79868291	0.000492	rs56403448	79372391	0.000386			rs2178863		0.000743
9369	NRXN3	14	78170373	79868291	0.000492	rs73323332	79374554	0.000203			rs2178863		0.000743
9369	NRXN3	14	78170373	79868291	0.000492	rs5809909	79378265	0.003822			rs2178863		0.000743
9369	NRXN3	14	78170373	79868291	0.000492	rs2887879	79378303	0.000235			rs2178863		0.000743
9369	NRXN3	14	78170373	79868291	0.000492	rs71131666	79384331	0.004039			rs2178863		0.000743
9369	NRXN3	14	78170373	79868291	0.000492	rs141506241	79384504	0.003763			rs2178863		0.000743
9369	NRXN3	14	78170373	79868291	0.000492	rs117515288	79385261	0.0007			rs2178863		0.000743
9369	NRXN3	14	78170373	79868291	0.000492	rs80297502	79389051	0.000511			rs2178863		0.000743
9369	NRXN3	14	78170373	79868291	0.000492	rs61388877	79389729	0.000152			rs2178863		0.000743
9369	NRXN3	14	78170373	79868291	0.000492	rs74069214	79393552	0.001126			rs2178863		0.000743
9369	NRXN3	14	78170373	79868291	0.000492	rs11849200	79400068	0.000379			rs2178863		0.000743
9369	NRXN3	14	78170373	79868291	0.000492	rs7154350	79410796	0.000577			rs2178863		0.000743
9369	NRXN3	14	78170373	79868291	0.000492	rs7144101	79412455	0.000238			rs2178863		0.000743
9369	NRXN3	14	78170373	79868291	0.000492	rs7144899	79412796	0.000243			rs2178863		0.000743
9369	NRXN3	14	78170373	79868291	0.000492	rs79585689	79413312	5.81e-05			rs2178863		0.000743
9369	NRXN3	14	78170373	79868291	0.000492	rs74069237	79419001	0.000394			rs2178863		0.000743
9369	NRXN3	14	78170373	79868291	0.000492	rs60536854	79423319	0.000198			rs2178863		0.000743
9369	NRXN3	14	78170373	79868291	0.000492	rs3792911	79425481	0.000447			rs2178863		0.000743
9369	NRXN3	14	78170373	79868291	0.000492	rs2270964	79434693	0.000128			rs2178863		0.000743
9369	NRXN3	14	78170373	79868291	0.000492	rs74503919	79437536	3.51e-05			rs2178863		0.000743
9369	NRXN3	14	78170373	79868291	0.000492	rs31408	79438178	0.000126			rs2178863		0.000743
9369	NRXN3	14	78170373	79868291	0.000492	rs79315748	79444903	0.002575			rs2178863		0.000743
9369	NRXN3	14	78170373	79868291	0.000492	rs77026723	79445713	0.002734			rs2178863		0.000743
9369	NRXN3	14	78170373	79868291	0.000492	rs7152596	79447240	0.00285			rs2178863		0.000743
9369	NRXN3	14	78170373	79868291	0.000492	rs7154492	79447533	0.004487			rs2178863		0.000743
9369	NRXN3	14	78170373	79868291	0.000492	rs7142893	79449046	0.004289			rs2178863		0.000743
9369	NRXN3	14	78170373	79868291	0.000492	rs112447977	79548734	0.006375			rs2178863		0.000743
9369	NRXN3	14	78170373	79868291	0.000492	rs74687052	79605411	0.009882			rs2178863		0.000743
9369	NRXN3	14	78170373	79868291	0.000492	rs1955574	78526697		0.000131		rs2178863		0.000743
9369	NRXN3	14	78170373	79868291	0.000492	rs8011361	79020627		0.008214		rs2178863		0.000743
9369	NRXN3	14	78170373	79868291	0.000492	rs1004212	79181226		0.000705		rs2178863		0.000743
9369	NRXN3	14	78170373	79868291	0.000492	rs154330	79399944		0.00494		rs2178863		0.000743
9369	NRXN3	14	78170373	79868291	0.000492	rs11847125	78296551			0.00723436	rs2178863		0.000743
9369	NRXN3	14	78170373	79868291	0.000492	rs12435231	78350979			0.00774462	rs2178863		0.000743
9369	NRXN3	14	78170373	79868291	0.000492	rs7146747	78351711			0.00752489	rs2178863		0.000743
9369	NRXN3	14	78170373	79868291	0.000492	rs12433276	78368610			0.00990148	rs2178863		0.000743
9369	NRXN3	14	78170373	79868291	0.000492	rs57241351	78368906			0.00967609	rs2178863		0.000743
9369	NRXN3	14	78170373	79868291	0.000492	rs57643953	78370713			0.00903233	rs2178863		0.000743
9369	NRXN3	14	78170373	79868291	0.000492	rs8017520	78370882			0.00976787	rs2178863		0.000743
9369	NRXN3	14	78170373	79868291	0.000492	rs12891481	78426863			0.00603949	rs2178863		0.000743
9369	NRXN3	14	78170373	79868291	0.000492	rs3916612	78464076			0.00975439	rs2178863		0.000743
9369	NRXN3	14	78170373	79868291	0.000492	rs4127751	78489631			0.00967609	rs2178863		0.000743
9369	NRXN3	14	78170373	79868291	0.000492	rs11624201	78497085			0.00885727	rs2178863		0.000743
9369	NRXN3	14	78170373	79868291	0.000492	rs34183489	78618458			0.0036116	rs2178863		0.000743
9369	NRXN3	14	78170373	79868291	0.000492	rs11847204	78618743			0.00133537	rs2178863		0.000743
9369	NRXN3	14	78170373	79868291	0.000492	rs10483914	79197212			0.00827942	rs2178863		0.000743
9369	NRXN3	14	78170373	79868291	0.000492	rs112056657	79209739			0.00589386	rs2178863		0.000743
9369	NRXN3	14	78170373	79868291	0.000492	rs35032955	79636834			0.00715649	rs2178863		0.000743
9369	NRXN3	14	78170373	79868291	0.000492	rs7149225	79677637			0.00372306	rs2178863		0.000743
9369	NRXN3	14	78170373	79868291	0.000492	rs8021097	79682114			0.00239552	rs2178863		0.000743
9369	NRXN3	14	78170373	79868291	0.000492	rs3886236	79700073			0.00688335	rs2178863		0.000743
9369	NRXN3	14	78170373	79868291	0.000492	rs8011208	79705038			0.00624453	rs2178863		0.000743
9369	NRXN3	14	78170373	79868291	0.000492	rs7145683	79708161			0.00408131	rs2178863		0.000743
9369	NRXN3	14	78170373	79868291	0.000492	rs4899737	79709510			0.00486743	rs2178863		0.000743
9369	NRXN3	14	78170373	79868291	0.000492	rs12882688	79713597			0.00330903	rs2178863		0.000743
9369	NRXN3	14	78170373	79868291	0.000492	rs11627269	79714572			0.00315137	rs2178863		0.000743
9369	NRXN3	14	78170373	79868291	0.000492	rs61995413	79721594			0.00708435	rs2178863		0.000743
9369	NRXN3	14	78170373	79868291	0.000492	rs12888606	79723290			0.00234801	rs2178863		0.000743
9369	NRXN3	14	78170373	79868291	0.000492	rs7153957	79727238			0.00345382	rs2178863		0.000743
9369	NRXN3	14	78170373	79868291	0.000492	rs2219846	79727663			0.00750758	rs2178863		0.000743
9369	NRXN3	14	78170373	79868291	0.000492	rs7161543	79730086			0.0022444	rs2178863		0.000743
9369	NRXN3	14	78170373	79868291	0.000492	rs4359363	79732170			0.00743533	rs2178863		0.000743
9369	NRXN3	14	78170373	79868291	0.000492	rs1184263	79732478			0.00719118	rs2178863		0.000743
9369	NRXN3	14	78170373	79868291	0.000492	rs10147489	79739902			0.00800571	rs2178863		0.000743
9369	NRXN3	14	78170373	79868291	0.000492	rs56711325	79745636			0.00388419	rs2178863		0.000743
9369	NRXN3	14	78170373	79868291	0.000492	rs12432262	79747043			0.00691353	rs2178863		0.000743
9369	NRXN3	14	78170373	79868291	0.000492	rs67990350	79806578			0.00602698	rs2178863		0.000743
4353	MPO										rs9906754		0.000762
9369	NRXN3	14	78170373	79868291	0.000492	rs200725733	78172243	0.009167			rs2021852		0.000791
9369	NRXN3	14	78170373	79868291	0.000492	rs117080310	78341669	0.009193			rs2021852		0.000791
9369	NRXN3	14	78170373	79868291	0.000492	rs189220482	78469330	0.006253			rs2021852		0.000791
9369	NRXN3	14	78170373	79868291	0.000492	rs80336338	78483509	0.007515			rs2021852		0.000791
9369	NRXN3	14	78170373	79868291	0.000492	rs117565187	78485387	0.004192			rs2021852		0.000791
9369	NRXN3	14	78170373	79868291	0.000492	rs76251410	78499897	0.002065			rs2021852		0.000791
9369	NRXN3	14	78170373	79868291	0.000492	rs77955878	78505032	0.003491			rs2021852		0.000791
9369	NRXN3	14	78170373	79868291	0.000492	rs117631024	78550379	0.005255			rs2021852		0.000791
9369	NRXN3	14	78170373	79868291	0.000492	rs4312244	78675721	0.007209			rs2021852		0.000791
9369	NRXN3	14	78170373	79868291	0.000492	rs72683784	78676450	0.008568			rs2021852		0.000791
9369	NRXN3	14	78170373	79868291	0.000492	rs66600803	78679284	0.007886			rs2021852		0.000791
9369	NRXN3	14	78170373	79868291	0.000492	rs17827758	78688533	0.009821			rs2021852		0.000791
9369	NRXN3	14	78170373	79868291	0.000492	rs28727501	78692623	0.005616			rs2021852		0.000791
9369	NRXN3	14	78170373	79868291	0.000492	rs10483895	78694817	0.006104			rs2021852		0.000791
9369	NRXN3	14	78170373	79868291	0.000492	rs72685765	78696742	0.004348			rs2021852		0.000791
9369	NRXN3	14	78170373	79868291	0.000492	rs983796	78697577	0.004124			rs2021852		0.000791
9369	NRXN3	14	78170373	79868291	0.000492	rs984556	78702372	0.001639			rs2021852		0.000791
9369	NRXN3	14	78170373	79868291	0.000492	rs17827902	78721114	0.005612			rs2021852		0.000791
9369	NRXN3	14	78170373	79868291	0.000492	rs17828205	78769890	0.005867			rs2021852		0.000791
9369	NRXN3	14	78170373	79868291	0.000492	rs75472878	79147039	0.002143			rs2021852		0.000791
9369	NRXN3	14	78170373	79868291	0.000492	rs36052103	79220627	0.000653			rs2021852		0.000791
9369	NRXN3	14	78170373	79868291	0.000492	rs113394535	79226440	0.008822			rs2021852		0.000791
9369	NRXN3	14	78170373	79868291	0.000492	rs34283104	79226442	0.001147			rs2021852		0.000791
9369	NRXN3	14	78170373	79868291	0.000492	rs34411553	79227147	0.000895			rs2021852		0.000791
9369	NRXN3	14	78170373	79868291	0.000492	rs79657891	79228970	0.001133			rs2021852		0.000791
9369	NRXN3	14	78170373	79868291	0.000492	rs17108212	79229402	0.000692			rs2021852		0.000791
9369	NRXN3	14	78170373	79868291	0.000492	rs12892572	79229699	0.000709			rs2021852		0.000791
9369	NRXN3	14	78170373	79868291	0.000492	rs74064953	79233405	0.001372			rs2021852		0.000791
9369	NRXN3	14	78170373	79868291	0.000492	rs8016198	79234311	0.000798			rs2021852		0.000791
9369	NRXN3	14	78170373	79868291	0.000492	rs8011930	79237349	0.00055			rs2021852		0.000791
9369	NRXN3	14	78170373	79868291	0.000492	rs8012207	79237364	0.00061			rs2021852		0.000791
9369	NRXN3	14	78170373	79868291	0.000492	rs34347332	79239576	0.000486			rs2021852		0.000791
9369	NRXN3	14	78170373	79868291	0.000492	rs34772331	79243619	0.000516			rs2021852		0.000791
9369	NRXN3	14	78170373	79868291	0.000492	rs12896562	79244443	0.000581			rs2021852		0.000791
9369	NRXN3	14	78170373	79868291	0.000492	rs34495944	79250332	0.000157			rs2021852		0.000791
9369	NRXN3	14	78170373	79868291	0.000492	rs34227124	79250858	0.002914			rs2021852		0.000791
9369	NRXN3	14	78170373	79868291	0.000492	rs12892952	79261360	9.58e-05			rs2021852		0.000791
9369	NRXN3	14	78170373	79868291	0.000492	rs918889	79262800	0.009279			rs2021852		0.000791
9369	NRXN3	14	78170373	79868291	0.000492	rs7153593	79264865	0.00651			rs2021852		0.000791
9369	NRXN3	14	78170373	79868291	0.000492	rs11159382	79264902	0.001369			rs2021852		0.000791
9369	NRXN3	14	78170373	79868291	0.000492	rs2113573	79265764	0.000262			rs2021852		0.000791
9369	NRXN3	14	78170373	79868291	0.000492	rs7144040	79266814	0.000733			rs2021852		0.000791
9369	NRXN3	14	78170373	79868291	0.000492	rs34657007	79267915	0.000521			rs2021852		0.000791
9369	NRXN3	14	78170373	79868291	0.000492	rs17108254	79268549	0.000174			rs2021852		0.000791
9369	NRXN3	14	78170373	79868291	0.000492	rs2288140	79270093	9.82e-05			rs2021852		0.000791
9369	NRXN3	14	78170373	79868291	0.000492	rs3742723	79275578	0.001581			rs2021852		0.000791
9369	NRXN3	14	78170373	79868291	0.000492	rs68162363	79277309	0.000429			rs2021852		0.000791
9369	NRXN3	14	78170373	79868291	0.000492	rs34072832	79278143	0.000104			rs2021852		0.000791
9369	NRXN3	14	78170373	79868291	0.000492	rs215944	79284400	0.005114			rs2021852		0.000791
9369	NRXN3	14	78170373	79868291	0.000492	rs215510	79287893	0.009541			rs2021852		0.000791
9369	NRXN3	14	78170373	79868291	0.000492	rs215511	79288326	0.009403			rs2021852		0.000791
9369	NRXN3	14	78170373	79868291	0.000492	rs75730125	79290514	0.002498			rs2021852		0.000791
9369	NRXN3	14	78170373	79868291	0.000492	rs77488182	79292380	0.002909			rs2021852		0.000791
9369	NRXN3	14	78170373	79868291	0.000492	rs8006863	79294504	0.002107			rs2021852		0.000791
9369	NRXN3	14	78170373	79868291	0.000492	rs79673094	79301700	0.009321			rs2021852		0.000791
9369	NRXN3	14	78170373	79868291	0.000492	rs78092090	79310720	0.000576			rs2021852		0.000791
9369	NRXN3	14	78170373	79868291	0.000492	rs919773	79365181	0.004127			rs2021852		0.000791
9369	NRXN3	14	78170373	79868291	0.000492	rs11849553	79367368	0.004573			rs2021852		0.000791
9369	NRXN3	14	78170373	79868291	0.000492	rs11849555	79367396	0.005893			rs2021852		0.000791
9369	NRXN3	14	78170373	79868291	0.000492	rs66616022	79367684	0.004361			rs2021852		0.000791
9369	NRXN3	14	78170373	79868291	0.000492	rs56403448	79372391	0.000386			rs2021852		0.000791
9369	NRXN3	14	78170373	79868291	0.000492	rs73323332	79374554	0.000203			rs2021852		0.000791
9369	NRXN3	14	78170373	79868291	0.000492	rs5809909	79378265	0.003822			rs2021852		0.000791
9369	NRXN3	14	78170373	79868291	0.000492	rs2887879	79378303	0.000235			rs2021852		0.000791
9369	NRXN3	14	78170373	79868291	0.000492	rs71131666	79384331	0.004039			rs2021852		0.000791
9369	NRXN3	14	78170373	79868291	0.000492	rs141506241	79384504	0.003763			rs2021852		0.000791
9369	NRXN3	14	78170373	79868291	0.000492	rs117515288	79385261	0.0007			rs2021852		0.000791
9369	NRXN3	14	78170373	79868291	0.000492	rs80297502	79389051	0.000511			rs2021852		0.000791
9369	NRXN3	14	78170373	79868291	0.000492	rs61388877	79389729	0.000152			rs2021852		0.000791
9369	NRXN3	14	78170373	79868291	0.000492	rs74069214	79393552	0.001126			rs2021852		0.000791
9369	NRXN3	14	78170373	79868291	0.000492	rs11849200	79400068	0.000379			rs2021852		0.000791
9369	NRXN3	14	78170373	79868291	0.000492	rs7154350	79410796	0.000577			rs2021852		0.000791
9369	NRXN3	14	78170373	79868291	0.000492	rs7144101	79412455	0.000238			rs2021852		0.000791
9369	NRXN3	14	78170373	79868291	0.000492	rs7144899	79412796	0.000243			rs2021852		0.000791
9369	NRXN3	14	78170373	79868291	0.000492	rs79585689	79413312	5.81e-05			rs2021852		0.000791
9369	NRXN3	14	78170373	79868291	0.000492	rs74069237	79419001	0.000394			rs2021852		0.000791
9369	NRXN3	14	78170373	79868291	0.000492	rs60536854	79423319	0.000198			rs2021852		0.000791
9369	NRXN3	14	78170373	79868291	0.000492	rs3792911	79425481	0.000447			rs2021852		0.000791
9369	NRXN3	14	78170373	79868291	0.000492	rs2270964	79434693	0.000128			rs2021852		0.000791
9369	NRXN3	14	78170373	79868291	0.000492	rs74503919	79437536	3.51e-05			rs2021852		0.000791
9369	NRXN3	14	78170373	79868291	0.000492	rs31408	79438178	0.000126			rs2021852		0.000791
9369	NRXN3	14	78170373	79868291	0.000492	rs79315748	79444903	0.002575			rs2021852		0.000791
9369	NRXN3	14	78170373	79868291	0.000492	rs77026723	79445713	0.002734			rs2021852		0.000791
9369	NRXN3	14	78170373	79868291	0.000492	rs7152596	79447240	0.00285			rs2021852		0.000791
9369	NRXN3	14	78170373	79868291	0.000492	rs7154492	79447533	0.004487			rs2021852		0.000791
9369	NRXN3	14	78170373	79868291	0.000492	rs7142893	79449046	0.004289			rs2021852		0.000791
9369	NRXN3	14	78170373	79868291	0.000492	rs112447977	79548734	0.006375			rs2021852		0.000791
9369	NRXN3	14	78170373	79868291	0.000492	rs74687052	79605411	0.009882			rs2021852		0.000791
9369	NRXN3	14	78170373	79868291	0.000492	rs1955574	78526697		0.000131		rs2021852		0.000791
9369	NRXN3	14	78170373	79868291	0.000492	rs8011361	79020627		0.008214		rs2021852		0.000791
9369	NRXN3	14	78170373	79868291	0.000492	rs1004212	79181226		0.000705		rs2021852		0.000791
9369	NRXN3	14	78170373	79868291	0.000492	rs154330	79399944		0.00494		rs2021852		0.000791
9369	NRXN3	14	78170373	79868291	0.000492	rs11847125	78296551			0.00723436	rs2021852		0.000791
9369	NRXN3	14	78170373	79868291	0.000492	rs12435231	78350979			0.00774462	rs2021852		0.000791
9369	NRXN3	14	78170373	79868291	0.000492	rs7146747	78351711			0.00752489	rs2021852		0.000791
9369	NRXN3	14	78170373	79868291	0.000492	rs12433276	78368610			0.00990148	rs2021852		0.000791
9369	NRXN3	14	78170373	79868291	0.000492	rs57241351	78368906			0.00967609	rs2021852		0.000791
9369	NRXN3	14	78170373	79868291	0.000492	rs57643953	78370713			0.00903233	rs2021852		0.000791
9369	NRXN3	14	78170373	79868291	0.000492	rs8017520	78370882			0.00976787	rs2021852		0.000791
9369	NRXN3	14	78170373	79868291	0.000492	rs12891481	78426863			0.00603949	rs2021852		0.000791
9369	NRXN3	14	78170373	79868291	0.000492	rs3916612	78464076			0.00975439	rs2021852		0.000791
9369	NRXN3	14	78170373	79868291	0.000492	rs4127751	78489631			0.00967609	rs2021852		0.000791
9369	NRXN3	14	78170373	79868291	0.000492	rs11624201	78497085			0.00885727	rs2021852		0.000791
9369	NRXN3	14	78170373	79868291	0.000492	rs34183489	78618458			0.0036116	rs2021852		0.000791
9369	NRXN3	14	78170373	79868291	0.000492	rs11847204	78618743			0.00133537	rs2021852		0.000791
9369	NRXN3	14	78170373	79868291	0.000492	rs10483914	79197212			0.00827942	rs2021852		0.000791
9369	NRXN3	14	78170373	79868291	0.000492	rs112056657	79209739			0.00589386	rs2021852		0.000791
9369	NRXN3	14	78170373	79868291	0.000492	rs35032955	79636834			0.00715649	rs2021852		0.000791
9369	NRXN3	14	78170373	79868291	0.000492	rs7149225	79677637			0.00372306	rs2021852		0.000791
9369	NRXN3	14	78170373	79868291	0.000492	rs8021097	79682114			0.00239552	rs2021852		0.000791
9369	NRXN3	14	78170373	79868291	0.000492	rs3886236	79700073			0.00688335	rs2021852		0.000791
9369	NRXN3	14	78170373	79868291	0.000492	rs8011208	79705038			0.00624453	rs2021852		0.000791
9369	NRXN3	14	78170373	79868291	0.000492	rs7145683	79708161			0.00408131	rs2021852		0.000791
9369	NRXN3	14	78170373	79868291	0.000492	rs4899737	79709510			0.00486743	rs2021852		0.000791
9369	NRXN3	14	78170373	79868291	0.000492	rs12882688	79713597			0.00330903	rs2021852		0.000791
9369	NRXN3	14	78170373	79868291	0.000492	rs11627269	79714572			0.00315137	rs2021852		0.000791
9369	NRXN3	14	78170373	79868291	0.000492	rs61995413	79721594			0.00708435	rs2021852		0.000791
9369	NRXN3	14	78170373	79868291	0.000492	rs12888606	79723290			0.00234801	rs2021852		0.000791
9369	NRXN3	14	78170373	79868291	0.000492	rs7153957	79727238			0.00345382	rs2021852		0.000791
9369	NRXN3	14	78170373	79868291	0.000492	rs2219846	79727663			0.00750758	rs2021852		0.000791
9369	NRXN3	14	78170373	79868291	0.000492	rs7161543	79730086			0.0022444	rs2021852		0.000791
9369	NRXN3	14	78170373	79868291	0.000492	rs4359363	79732170			0.00743533	rs2021852		0.000791
9369	NRXN3	14	78170373	79868291	0.000492	rs1184263	79732478			0.00719118	rs2021852		0.000791
9369	NRXN3	14	78170373	79868291	0.000492	rs10147489	79739902			0.00800571	rs2021852		0.000791
9369	NRXN3	14	78170373	79868291	0.000492	rs56711325	79745636			0.00388419	rs2021852		0.000791
9369	NRXN3	14	78170373	79868291	0.000492	rs12432262	79747043			0.00691353	rs2021852		0.000791
9369	NRXN3	14	78170373	79868291	0.000492	rs67990350	79806578			0.00602698	rs2021852		0.000791
56963	RGMA	15	93035271	93089211	0.000238	rs111360704	93060230	0.005279			rs16947186		0.000899
56963	RGMA	15	93035271	93089211	0.000238	rs16946995	93061195	0.004791			rs16947186		0.000899
56963	RGMA	15	93035271	93089211	0.000238	rs79897900	93061708	0.005173			rs16947186		0.000899
56963	RGMA	15	93035271	93089211	0.000238	rs78676472	93061857	0.005521			rs16947186		0.000899
56963	RGMA	15	93035271	93089211	0.000238	rs6496953	93075781		0.006805		rs16947186		0.000899
1943	EFNA2										rs3764571		0.000915
5777	PTPN6	12	6946468	6961316	3.39e-06	rs74796458	6950250	0.005304			rs3819537		0.000949
5578	PRKCA	17	66302613	66810743	9.74e-05	rs12945290	66378997	0.005048			rs4968821		0.00101685
5578	PRKCA	17	66302613	66810743	9.74e-05	rs35722605	66383608	0.008313			rs4968821		0.00101685
5578	PRKCA	17	66302613	66810743	9.74e-05	rs1007041	66384554	0.004449			rs4968821		0.00101685
5578	PRKCA	17	66302613	66810743	9.74e-05	rs59034241	66394038	0.007441			rs4968821		0.00101685
5578	PRKCA	17	66302613	66810743	9.74e-05	rs4968895	66397134	0.007147			rs4968821		0.00101685
5578	PRKCA	17	66302613	66810743	9.74e-05	rs72841868	66397740	0.00735			rs4968821		0.00101685
5578	PRKCA	17	66302613	66810743	9.74e-05	rs374644476	66407929	0.005296			rs4968821		0.00101685
5578	PRKCA	17	66302613	66810743	9.74e-05	rs368908502	66409447	0.006976			rs4968821		0.00101685
5578	PRKCA	17	66302613	66810743	9.74e-05	rs11654949	66412417	0.004068			rs4968821		0.00101685
5578	PRKCA	17	66302613	66810743	9.74e-05	rs146791223	66412931	0.008109			rs4968821		0.00101685
5578	PRKCA	17	66302613	66810743	9.74e-05	rs8075656	66413539	0.008309			rs4968821		0.00101685
5578	PRKCA	17	66302613	66810743	9.74e-05	rs3833120	66417402	0.008276			rs4968821		0.00101685
5578	PRKCA	17	66302613	66810743	9.74e-05	rs59133474	66421203	0.004255			rs4968821		0.00101685
5578	PRKCA	17	66302613	66810743	9.74e-05	rs1006226	66422390	0.009663			rs4968821		0.00101685
5578	PRKCA	17	66302613	66810743	9.74e-05	chr17:66482668	66482668	0.004039			rs4968821		0.00101685
5578	PRKCA	17	66302613	66810743	9.74e-05	rs151262170	66521332	0.007115			rs4968821		0.00101685
5578	PRKCA	17	66302613	66810743	9.74e-05	rs9890323	66561493	0.002218			rs4968821		0.00101685
5578	PRKCA	17	66302613	66810743	9.74e-05	rs117717960	66592096	0.005717			rs4968821		0.00101685
5578	PRKCA	17	66302613	66810743	9.74e-05	rs9897317	66710625	6.52e-05			rs4968821		0.00101685
5578	PRKCA	17	66302613	66810743	9.74e-05	rs118052058	66735085	0.006711			rs4968821		0.00101685
5578	PRKCA	17	66302613	66810743	9.74e-05	rs4246429	66759509		0.004692		rs4968821		0.00101685
5578	PRKCA	17	66302613	66810743	9.74e-05	rs62085873	66377686			0.00699037	rs4968821		0.00101685
5578	PRKCA	17	66302613	66810743	9.74e-05	rs12945290	66378997			0.00305844	rs4968821		0.00101685
5578	PRKCA	17	66302613	66810743	9.74e-05	rs62085878	66383141			7.3e-06	rs4968821		0.00101685
5578	PRKCA	17	66302613	66810743	9.74e-05	rs35722605	66383608			8.15e-06	rs4968821		0.00101685
5578	PRKCA	17	66302613	66810743	9.74e-05	rs1007041	66384554			1.71e-05	rs4968821		0.00101685
5578	PRKCA	17	66302613	66810743	9.74e-05	rs59439636	66390978			4.83e-06	rs4968821		0.00101685
5578	PRKCA	17	66302613	66810743	9.74e-05	rs1030097	66393181			1.08e-05	rs4968821		0.00101685
5578	PRKCA	17	66302613	66810743	9.74e-05	rs59034241	66394038			1.8e-05	rs4968821		0.00101685
5578	PRKCA	17	66302613	66810743	9.74e-05	rs2160725	66395726			1.29e-05	rs4968821		0.00101685
5578	PRKCA	17	66302613	66810743	9.74e-05	rs12453020	66396852			4.56e-06	rs4968821		0.00101685
5578	PRKCA	17	66302613	66810743	9.74e-05	rs4968895	66397134			1.03e-05	rs4968821		0.00101685
5578	PRKCA	17	66302613	66810743	9.74e-05	rs72841868	66397740			1.6e-05	rs4968821		0.00101685
5578	PRKCA	17	66302613	66810743	9.74e-05	rs12945490	66398727			3.26e-06	rs4968821		0.00101685
5578	PRKCA	17	66302613	66810743	9.74e-05	rs11077542	66399104			2.91e-06	rs4968821		0.00101685
5578	PRKCA	17	66302613	66810743	9.74e-05	rs11870010	66402256			3.18e-06	rs4968821		0.00101685
5578	PRKCA	17	66302613	66810743	9.74e-05	rs11654949	66412417			1.91e-05	rs4968821		0.00101685
5578	PRKCA	17	66302613	66810743	9.74e-05	rs8075656	66413539			2.92e-06	rs4968821		0.00101685
5578	PRKCA	17	66302613	66810743	9.74e-05	rs11652161	66418432			0.000158	rs4968821		0.00101685
5578	PRKCA	17	66302613	66810743	9.74e-05	rs12947036	66418548			4.89e-07	rs4968821		0.00101685
5578	PRKCA	17	66302613	66810743	9.74e-05	rs11658979	66419229			0.000153	rs4968821		0.00101685
5578	PRKCA	17	66302613	66810743	9.74e-05	rs59133474	66421203			2.19e-05	rs4968821		0.00101685
5578	PRKCA	17	66302613	66810743	9.74e-05	rs12948224	66421260			2.27e-07	rs4968821		0.00101685
5578	PRKCA	17	66302613	66810743	9.74e-05	rs12946747	66422158			3.39e-07	rs4968821		0.00101685
5578	PRKCA	17	66302613	66810743	9.74e-05	rs12943181	66424341			5.66e-08	rs4968821		0.00101685
5578	PRKCA	17	66302613	66810743	9.74e-05	rs1002446	66424923			6.13e-08	rs4968821		0.00101685
5578	PRKCA	17	66302613	66810743	9.74e-05	rs12453629	66427519			0.00255505	rs4968821		0.00101685
5578	PRKCA	17	66302613	66810743	9.74e-05	rs12940626	66428431			0.00517607	rs4968821		0.00101685
5578	PRKCA	17	66302613	66810743	9.74e-05	rs11656906	66428893			0.00648933	rs4968821		0.00101685
5578	PRKCA	17	66302613	66810743	9.74e-05	rs28641878	66428940			0.00132312	rs4968821		0.00101685
5578	PRKCA	17	66302613	66810743	9.74e-05	rs62085919	66430047			0.00191911	rs4968821		0.00101685
5578	PRKCA	17	66302613	66810743	9.74e-05	rs2287301	66430514			0.00835026	rs4968821		0.00101685
5578	PRKCA	17	66302613	66810743	9.74e-05	rs10445211	66430923			0.00186595	rs4968821		0.00101685
5578	PRKCA	17	66302613	66810743	9.74e-05	rs2287302	66432355			0.00034	rs4968821		0.00101685
5578	PRKCA	17	66302613	66810743	9.74e-05	rs10153240	66433456			0.00124681	rs4968821		0.00101685
5578	PRKCA	17	66302613	66810743	9.74e-05	rs11867297	66433493			0.00459198	rs4968821		0.00101685
5578	PRKCA	17	66302613	66810743	9.74e-05	rs2361954	66435340			0.00456878	rs4968821		0.00101685
5578	PRKCA	17	66302613	66810743	9.74e-05	rs918167	66436066			0.00576368	rs4968821		0.00101685
5578	PRKCA	17	66302613	66810743	9.74e-05	rs9901988	66439401			0.000282	rs4968821		0.00101685
5578	PRKCA	17	66302613	66810743	9.74e-05	rs1030098	66440514			0.00777678	rs4968821		0.00101685
5578	PRKCA	17	66302613	66810743	9.74e-05	rs3785612	66441110			0.000274	rs4968821		0.00101685
5578	PRKCA	17	66302613	66810743	9.74e-05	rs883620	66442130			0.00847227	rs4968821		0.00101685
5578	PRKCA	17	66302613	66810743	9.74e-05	rs883622	66442603			0.00192886	rs4968821		0.00101685
5578	PRKCA	17	66302613	66810743	9.74e-05	rs1808333	66443929			0.00435913	rs4968821		0.00101685
5578	PRKCA	17	66302613	66810743	9.74e-05	rs888298	66444335			0.00137246	rs4968821		0.00101685
5578	PRKCA	17	66302613	66810743	9.74e-05	rs2909208	66445652			0.00146353	rs4968821		0.00101685
5578	PRKCA	17	66302613	66810743	9.74e-05	rs12944963	66446759			0.00812082	rs4968821		0.00101685
5578	PRKCA	17	66302613	66810743	9.74e-05	rs2302782	66446803			0.00411244	rs4968821		0.00101685
5578	PRKCA	17	66302613	66810743	9.74e-05	rs2302784	66449369			0.000172	rs4968821		0.00101685
5578	PRKCA	17	66302613	66810743	9.74e-05	rs56233149	66451646			0.000162	rs4968821		0.00101685
5578	PRKCA	17	66302613	66810743	9.74e-05	rs55785206	66451835			0.000173	rs4968821		0.00101685
5578	PRKCA	17	66302613	66810743	9.74e-05	rs67556103	66453320			0.00165501	rs4968821		0.00101685
5578	PRKCA	17	66302613	66810743	9.74e-05	rs76441646	66453344			0.000192	rs4968821		0.00101685
5578	PRKCA	17	66302613	66810743	9.74e-05	rs71378929	66453410			0.00419469	rs4968821		0.00101685
5578	PRKCA	17	66302613	66810743	9.74e-05	rs62085937	66453941			0.000113	rs4968821		0.00101685
5578	PRKCA	17	66302613	66810743	9.74e-05	rs2952293	66454017			0.00211934	rs4968821		0.00101685
5578	PRKCA	17	66302613	66810743	9.74e-05	rs1108683	66455904			0.00124194	rs4968821		0.00101685
5578	PRKCA	17	66302613	66810743	9.74e-05	rs2909210	66456481			0.0012697	rs4968821		0.00101685
5578	PRKCA	17	66302613	66810743	9.74e-05	rs2909212	66458006			0.00493515	rs4968821		0.00101685
5578	PRKCA	17	66302613	66810743	9.74e-05	rs869657	66459524			0.0062748	rs4968821		0.00101685
5578	PRKCA	17	66302613	66810743	9.74e-05	rs2909214	66460604			0.00435311	rs4968821		0.00101685
5578	PRKCA	17	66302613	66810743	9.74e-05	rs2952291	66460984			0.00496364	rs4968821		0.00101685
5578	PRKCA	17	66302613	66810743	9.74e-05	rs7209319	66462035			5.2e-05	rs4968821		0.00101685
5578	PRKCA	17	66302613	66810743	9.74e-05	rs62085938	66464324			0.00135052	rs4968821		0.00101685
5578	PRKCA	17	66302613	66810743	9.74e-05	rs11653260	66464683			0.00144079	rs4968821		0.00101685
5578	PRKCA	17	66302613	66810743	9.74e-05	rs4424959	66466977			0.00804822	rs4968821		0.00101685
5578	PRKCA	17	66302613	66810743	9.74e-05	rs11653751	66476258			0.00427071	rs4968821		0.00101685
5578	PRKCA	17	66302613	66810743	9.74e-05	rs12950697	66476313			0.00433411	rs4968821		0.00101685
5578	PRKCA	17	66302613	66810743	9.74e-05	rs35338619	66478316			0.0035359	rs4968821		0.00101685
5578	PRKCA	17	66302613	66810743	9.74e-05	rs34903213	66478512			0.00316155	rs4968821		0.00101685
5578	PRKCA	17	66302613	66810743	9.74e-05	rs34392252	66478672			0.00417734	rs4968821		0.00101685
5578	PRKCA	17	66302613	66810743	9.74e-05	rs11653551	66479731			0.00876193	rs4968821		0.00101685
5578	PRKCA	17	66302613	66810743	9.74e-05	rs35583172	66480442			0.00948418	rs4968821		0.00101685
5578	PRKCA	17	66302613	66810743	9.74e-05	rs11657466	66482472			0.00956093	rs4968821		0.00101685
5578	PRKCA	17	66302613	66810743	9.74e-05	rs7350947	66483524			0.000393	rs4968821		0.00101685
5578	PRKCA	17	66302613	66810743	9.74e-05	rs62087481	66489803			0.00701455	rs4968821		0.00101685
5578	PRKCA	17	66302613	66810743	9.74e-05	rs9892343	66491379			0.00804266	rs4968821		0.00101685
5578	PRKCA	17	66302613	66810743	9.74e-05	rs6501512	66492736			0.00887973	rs4968821		0.00101685
5578	PRKCA	17	66302613	66810743	9.74e-05	rs7207491	66495811			0.00955873	rs4968821		0.00101685
5578	PRKCA	17	66302613	66810743	9.74e-05	rs12449539	66496402			0.00880238	rs4968821		0.00101685
5578	PRKCA	17	66302613	66810743	9.74e-05	rs4321253	66499958			0.00779112	rs4968821		0.00101685
5578	PRKCA	17	66302613	66810743	9.74e-05	rs9894682	66501387			0.00793049	rs4968821		0.00101685
5578	PRKCA	17	66302613	66810743	9.74e-05	rs7222188	66503642			0.00743875	rs4968821		0.00101685
5578	PRKCA	17	66302613	66810743	9.74e-05	rs58489712	66503652			0.00425598	rs4968821		0.00101685
5578	PRKCA	17	66302613	66810743	9.74e-05	rs8066131	66505019			0.00709578	rs4968821		0.00101685
5578	PRKCA	17	66302613	66810743	9.74e-05	rs8080306	66508243			0.00249804	rs4968821		0.00101685
5578	PRKCA	17	66302613	66810743	9.74e-05	rs9889980	66718264			0.00563378	rs4968821		0.00101685
5578	PRKCA	17	66302613	66810743	9.74e-05	rs4541140	66726350			0.00660846	rs4968821		0.00101685
5578	PRKCA	17	66302613	66810743	9.74e-05	rs4479317	66727827			0.00611083	rs4968821		0.00101685
5578	PRKCA	17	66302613	66810743	9.74e-05	rs4368217	66727924			0.00615177	rs4968821		0.00101685
5578	PRKCA	17	66302613	66810743	9.74e-05	rs4598976	66730145			0.00565067	rs4968821		0.00101685
5578	PRKCA	17	66302613	66810743	9.74e-05	rs4405611	66733509			0.00563248	rs4968821		0.00101685
5578	PRKCA	17	66302613	66810743	9.74e-05	rs11656990	66735166			0.00937994	rs4968821		0.00101685
5578	PRKCA	17	66302613	66810743	9.74e-05	rs11653164	66735227			0.00757356	rs4968821		0.00101685
5578	PRKCA	17	66302613	66810743	9.74e-05	rs7502420	66735629			0.00618586	rs4968821		0.00101685
5578	PRKCA	17	66302613	66810743	9.74e-05	rs4375724	66736067			0.000889	rs4968821		0.00101685
5578	PRKCA	17	66302613	66810743	9.74e-05	rs4627428	66736420			0.00207683	rs4968821		0.00101685
5578	PRKCA	17	66302613	66810743	9.74e-05	rs7219322	66736525			0.00209701	rs4968821		0.00101685
5578	PRKCA	17	66302613	66810743	9.74e-05	rs4968939	66738905			0.00467951	rs4968821		0.00101685
5578	PRKCA	17	66302613	66810743	9.74e-05	rs4968819	66742160			0.00128618	rs4968821		0.00101685
5578	PRKCA	17	66302613	66810743	9.74e-05	rs55756332	66742768			0.00436114	rs4968821		0.00101685
5578	PRKCA	17	66302613	66810743	9.74e-05	rs9891804	66743139			0.00544628	rs4968821		0.00101685
5578	PRKCA	17	66302613	66810743	9.74e-05	rs9891830	66743187			0.00947545	rs4968821		0.00101685
5578	PRKCA	17	66302613	66810743	9.74e-05	rs8073942	66743606			0.00891867	rs4968821		0.00101685
5578	PRKCA	17	66302613	66810743	9.74e-05	rs8079919	66745030			0.00247856	rs4968821		0.00101685
5578	PRKCA	17	66302613	66810743	9.74e-05	rs7225079	66746086			0.00758054	rs4968821		0.00101685
5578	PRKCA	17	66302613	66810743	9.74e-05	rs9899043	66746341			0.00101088	rs4968821		0.00101685
5578	PRKCA	17	66302613	66810743	9.74e-05	rs8068388	66747187			0.00116252	rs4968821		0.00101685
5578	PRKCA	17	66302613	66810743	9.74e-05	rs4482354	66748032			0.00765949	rs4968821		0.00101685
5578	PRKCA	17	66302613	66810743	9.74e-05	rs4471748	66748564			0.00109749	rs4968821		0.00101685
5578	PRKCA	17	66302613	66810743	9.74e-05	rs8076665	66748998			0.00115452	rs4968821		0.00101685
5578	PRKCA	17	66302613	66810743	9.74e-05	rs8070512	66749665			0.000496	rs4968821		0.00101685
5578	PRKCA	17	66302613	66810743	9.74e-05	rs8074614	66750031			0.00122462	rs4968821		0.00101685
5578	PRKCA	17	66302613	66810743	9.74e-05	rs9916338	66750334			0.00129092	rs4968821		0.00101685
5578	PRKCA	17	66302613	66810743	9.74e-05	rs8079458	66750648			0.0012939	rs4968821		0.00101685
5578	PRKCA	17	66302613	66810743	9.74e-05	rs8079609	66750759			0.0012735	rs4968821		0.00101685
5578	PRKCA	17	66302613	66810743	9.74e-05	rs8075890	66750838			0.00101088	rs4968821		0.00101685
5578	PRKCA	17	66302613	66810743	9.74e-05	rs4968940	66751029			0.00133721	rs4968821		0.00101685
5578	PRKCA	17	66302613	66810743	9.74e-05	rs4246427	66751341			0.00161659	rs4968821		0.00101685
5578	PRKCA	17	66302613	66810743	9.74e-05	rs6501723	66751658			0.00256626	rs4968821		0.00101685
5578	PRKCA	17	66302613	66810743	9.74e-05	rs9302981	66753586			0.00799282	rs4968821		0.00101685
1072	CFL1	11	65823022	65862026	0.00102283	rs11605175	65841424	0.000782			exm925398		0.00107143
1072	CFL1	11	65823022	65862026	0.00102283	rs146192827	65844113	0.006987			exm925398		0.00107143
1072	CFL1	11	65823022	65862026	0.00102283	rs117866752	65858457			0.000956	exm925398		0.00107143
23767	FLRT3										exm2264698		0.00111434
26281	FGF20										rs7010721		0.00112482
1845	DUSP3	17	43766125	43778977	0.000519	rs7215239	43767773	0.00815			psy_rs114694635		0.00114621
1845	DUSP3	17	43766125	43778977	0.000519	rs62056862	43770525	0.009589			psy_rs114694635		0.00114621
1845	DUSP3	17	43766125	43778977	0.000519	rs7207373	43770712	0.00726			psy_rs114694635		0.00114621
1051	CEBPB										rs12481632		0.00115209
847	CAT										rs11032801		0.00117098
5578	PRKCA	17	66302613	66810743	9.74e-05	rs12945290	66378997	0.005048			rs16967217		0.00124081
5578	PRKCA	17	66302613	66810743	9.74e-05	rs35722605	66383608	0.008313			rs16967217		0.00124081
5578	PRKCA	17	66302613	66810743	9.74e-05	rs1007041	66384554	0.004449			rs16967217		0.00124081
5578	PRKCA	17	66302613	66810743	9.74e-05	rs59034241	66394038	0.007441			rs16967217		0.00124081
5578	PRKCA	17	66302613	66810743	9.74e-05	rs4968895	66397134	0.007147			rs16967217		0.00124081
5578	PRKCA	17	66302613	66810743	9.74e-05	rs72841868	66397740	0.00735			rs16967217		0.00124081
5578	PRKCA	17	66302613	66810743	9.74e-05	rs374644476	66407929	0.005296			rs16967217		0.00124081
5578	PRKCA	17	66302613	66810743	9.74e-05	rs368908502	66409447	0.006976			rs16967217		0.00124081
5578	PRKCA	17	66302613	66810743	9.74e-05	rs11654949	66412417	0.004068			rs16967217		0.00124081
5578	PRKCA	17	66302613	66810743	9.74e-05	rs146791223	66412931	0.008109			rs16967217		0.00124081
5578	PRKCA	17	66302613	66810743	9.74e-05	rs8075656	66413539	0.008309			rs16967217		0.00124081
5578	PRKCA	17	66302613	66810743	9.74e-05	rs3833120	66417402	0.008276			rs16967217		0.00124081
5578	PRKCA	17	66302613	66810743	9.74e-05	rs59133474	66421203	0.004255			rs16967217		0.00124081
5578	PRKCA	17	66302613	66810743	9.74e-05	rs1006226	66422390	0.009663			rs16967217		0.00124081
5578	PRKCA	17	66302613	66810743	9.74e-05	chr17:66482668	66482668	0.004039			rs16967217		0.00124081
5578	PRKCA	17	66302613	66810743	9.74e-05	rs151262170	66521332	0.007115			rs16967217		0.00124081
5578	PRKCA	17	66302613	66810743	9.74e-05	rs9890323	66561493	0.002218			rs16967217		0.00124081
5578	PRKCA	17	66302613	66810743	9.74e-05	rs117717960	66592096	0.005717			rs16967217		0.00124081
5578	PRKCA	17	66302613	66810743	9.74e-05	rs9897317	66710625	6.52e-05			rs16967217		0.00124081
5578	PRKCA	17	66302613	66810743	9.74e-05	rs118052058	66735085	0.006711			rs16967217		0.00124081
5578	PRKCA	17	66302613	66810743	9.74e-05	rs4246429	66759509		0.004692		rs16967217		0.00124081
5578	PRKCA	17	66302613	66810743	9.74e-05	rs62085873	66377686			0.00699037	rs16967217		0.00124081
5578	PRKCA	17	66302613	66810743	9.74e-05	rs12945290	66378997			0.00305844	rs16967217		0.00124081
5578	PRKCA	17	66302613	66810743	9.74e-05	rs62085878	66383141			7.3e-06	rs16967217		0.00124081
5578	PRKCA	17	66302613	66810743	9.74e-05	rs35722605	66383608			8.15e-06	rs16967217		0.00124081
5578	PRKCA	17	66302613	66810743	9.74e-05	rs1007041	66384554			1.71e-05	rs16967217		0.00124081
5578	PRKCA	17	66302613	66810743	9.74e-05	rs59439636	66390978			4.83e-06	rs16967217		0.00124081
5578	PRKCA	17	66302613	66810743	9.74e-05	rs1030097	66393181			1.08e-05	rs16967217		0.00124081
5578	PRKCA	17	66302613	66810743	9.74e-05	rs59034241	66394038			1.8e-05	rs16967217		0.00124081
5578	PRKCA	17	66302613	66810743	9.74e-05	rs2160725	66395726			1.29e-05	rs16967217		0.00124081
5578	PRKCA	17	66302613	66810743	9.74e-05	rs12453020	66396852			4.56e-06	rs16967217		0.00124081
5578	PRKCA	17	66302613	66810743	9.74e-05	rs4968895	66397134			1.03e-05	rs16967217		0.00124081
5578	PRKCA	17	66302613	66810743	9.74e-05	rs72841868	66397740			1.6e-05	rs16967217		0.00124081
5578	PRKCA	17	66302613	66810743	9.74e-05	rs12945490	66398727			3.26e-06	rs16967217		0.00124081
5578	PRKCA	17	66302613	66810743	9.74e-05	rs11077542	66399104			2.91e-06	rs16967217		0.00124081
5578	PRKCA	17	66302613	66810743	9.74e-05	rs11870010	66402256			3.18e-06	rs16967217		0.00124081
5578	PRKCA	17	66302613	66810743	9.74e-05	rs11654949	66412417			1.91e-05	rs16967217		0.00124081
5578	PRKCA	17	66302613	66810743	9.74e-05	rs8075656	66413539			2.92e-06	rs16967217		0.00124081
5578	PRKCA	17	66302613	66810743	9.74e-05	rs11652161	66418432			0.000158	rs16967217		0.00124081
5578	PRKCA	17	66302613	66810743	9.74e-05	rs12947036	66418548			4.89e-07	rs16967217		0.00124081
5578	PRKCA	17	66302613	66810743	9.74e-05	rs11658979	66419229			0.000153	rs16967217		0.00124081
5578	PRKCA	17	66302613	66810743	9.74e-05	rs59133474	66421203			2.19e-05	rs16967217		0.00124081
5578	PRKCA	17	66302613	66810743	9.74e-05	rs12948224	66421260			2.27e-07	rs16967217		0.00124081
5578	PRKCA	17	66302613	66810743	9.74e-05	rs12946747	66422158			3.39e-07	rs16967217		0.00124081
5578	PRKCA	17	66302613	66810743	9.74e-05	rs12943181	66424341			5.66e-08	rs16967217		0.00124081
5578	PRKCA	17	66302613	66810743	9.74e-05	rs1002446	66424923			6.13e-08	rs16967217		0.00124081
5578	PRKCA	17	66302613	66810743	9.74e-05	rs12453629	66427519			0.00255505	rs16967217		0.00124081
5578	PRKCA	17	66302613	66810743	9.74e-05	rs12940626	66428431			0.00517607	rs16967217		0.00124081
5578	PRKCA	17	66302613	66810743	9.74e-05	rs11656906	66428893			0.00648933	rs16967217		0.00124081
5578	PRKCA	17	66302613	66810743	9.74e-05	rs28641878	66428940			0.00132312	rs16967217		0.00124081
5578	PRKCA	17	66302613	66810743	9.74e-05	rs62085919	66430047			0.00191911	rs16967217		0.00124081
5578	PRKCA	17	66302613	66810743	9.74e-05	rs2287301	66430514			0.00835026	rs16967217		0.00124081
5578	PRKCA	17	66302613	66810743	9.74e-05	rs10445211	66430923			0.00186595	rs16967217		0.00124081
5578	PRKCA	17	66302613	66810743	9.74e-05	rs2287302	66432355			0.00034	rs16967217		0.00124081
5578	PRKCA	17	66302613	66810743	9.74e-05	rs10153240	66433456			0.00124681	rs16967217		0.00124081
5578	PRKCA	17	66302613	66810743	9.74e-05	rs11867297	66433493			0.00459198	rs16967217		0.00124081
5578	PRKCA	17	66302613	66810743	9.74e-05	rs2361954	66435340			0.00456878	rs16967217		0.00124081
5578	PRKCA	17	66302613	66810743	9.74e-05	rs918167	66436066			0.00576368	rs16967217		0.00124081
5578	PRKCA	17	66302613	66810743	9.74e-05	rs9901988	66439401			0.000282	rs16967217		0.00124081
5578	PRKCA	17	66302613	66810743	9.74e-05	rs1030098	66440514			0.00777678	rs16967217		0.00124081
5578	PRKCA	17	66302613	66810743	9.74e-05	rs3785612	66441110			0.000274	rs16967217		0.00124081
5578	PRKCA	17	66302613	66810743	9.74e-05	rs883620	66442130			0.00847227	rs16967217		0.00124081
5578	PRKCA	17	66302613	66810743	9.74e-05	rs883622	66442603			0.00192886	rs16967217		0.00124081
5578	PRKCA	17	66302613	66810743	9.74e-05	rs1808333	66443929			0.00435913	rs16967217		0.00124081
5578	PRKCA	17	66302613	66810743	9.74e-05	rs888298	66444335			0.00137246	rs16967217		0.00124081
5578	PRKCA	17	66302613	66810743	9.74e-05	rs2909208	66445652			0.00146353	rs16967217		0.00124081
5578	PRKCA	17	66302613	66810743	9.74e-05	rs12944963	66446759			0.00812082	rs16967217		0.00124081
5578	PRKCA	17	66302613	66810743	9.74e-05	rs2302782	66446803			0.00411244	rs16967217		0.00124081
5578	PRKCA	17	66302613	66810743	9.74e-05	rs2302784	66449369			0.000172	rs16967217		0.00124081
5578	PRKCA	17	66302613	66810743	9.74e-05	rs56233149	66451646			0.000162	rs16967217		0.00124081
5578	PRKCA	17	66302613	66810743	9.74e-05	rs55785206	66451835			0.000173	rs16967217		0.00124081
5578	PRKCA	17	66302613	66810743	9.74e-05	rs67556103	66453320			0.00165501	rs16967217		0.00124081
5578	PRKCA	17	66302613	66810743	9.74e-05	rs76441646	66453344			0.000192	rs16967217		0.00124081
5578	PRKCA	17	66302613	66810743	9.74e-05	rs71378929	66453410			0.00419469	rs16967217		0.00124081
5578	PRKCA	17	66302613	66810743	9.74e-05	rs62085937	66453941			0.000113	rs16967217		0.00124081
5578	PRKCA	17	66302613	66810743	9.74e-05	rs2952293	66454017			0.00211934	rs16967217		0.00124081
5578	PRKCA	17	66302613	66810743	9.74e-05	rs1108683	66455904			0.00124194	rs16967217		0.00124081
5578	PRKCA	17	66302613	66810743	9.74e-05	rs2909210	66456481			0.0012697	rs16967217		0.00124081
5578	PRKCA	17	66302613	66810743	9.74e-05	rs2909212	66458006			0.00493515	rs16967217		0.00124081
5578	PRKCA	17	66302613	66810743	9.74e-05	rs869657	66459524			0.0062748	rs16967217		0.00124081
5578	PRKCA	17	66302613	66810743	9.74e-05	rs2909214	66460604			0.00435311	rs16967217		0.00124081
5578	PRKCA	17	66302613	66810743	9.74e-05	rs2952291	66460984			0.00496364	rs16967217		0.00124081
5578	PRKCA	17	66302613	66810743	9.74e-05	rs7209319	66462035			5.2e-05	rs16967217		0.00124081
5578	PRKCA	17	66302613	66810743	9.74e-05	rs62085938	66464324			0.00135052	rs16967217		0.00124081
5578	PRKCA	17	66302613	66810743	9.74e-05	rs11653260	66464683			0.00144079	rs16967217		0.00124081
5578	PRKCA	17	66302613	66810743	9.74e-05	rs4424959	66466977			0.00804822	rs16967217		0.00124081
5578	PRKCA	17	66302613	66810743	9.74e-05	rs11653751	66476258			0.00427071	rs16967217		0.00124081
5578	PRKCA	17	66302613	66810743	9.74e-05	rs12950697	66476313			0.00433411	rs16967217		0.00124081
5578	PRKCA	17	66302613	66810743	9.74e-05	rs35338619	66478316			0.0035359	rs16967217		0.00124081
5578	PRKCA	17	66302613	66810743	9.74e-05	rs34903213	66478512			0.00316155	rs16967217		0.00124081
5578	PRKCA	17	66302613	66810743	9.74e-05	rs34392252	66478672			0.00417734	rs16967217		0.00124081
5578	PRKCA	17	66302613	66810743	9.74e-05	rs11653551	66479731			0.00876193	rs16967217		0.00124081
5578	PRKCA	17	66302613	66810743	9.74e-05	rs35583172	66480442			0.00948418	rs16967217		0.00124081
5578	PRKCA	17	66302613	66810743	9.74e-05	rs11657466	66482472			0.00956093	rs16967217		0.00124081
5578	PRKCA	17	66302613	66810743	9.74e-05	rs7350947	66483524			0.000393	rs16967217		0.00124081
5578	PRKCA	17	66302613	66810743	9.74e-05	rs62087481	66489803			0.00701455	rs16967217		0.00124081
5578	PRKCA	17	66302613	66810743	9.74e-05	rs9892343	66491379			0.00804266	rs16967217		0.00124081
5578	PRKCA	17	66302613	66810743	9.74e-05	rs6501512	66492736			0.00887973	rs16967217		0.00124081
5578	PRKCA	17	66302613	66810743	9.74e-05	rs7207491	66495811			0.00955873	rs16967217		0.00124081
5578	PRKCA	17	66302613	66810743	9.74e-05	rs12449539	66496402			0.00880238	rs16967217		0.00124081
5578	PRKCA	17	66302613	66810743	9.74e-05	rs4321253	66499958			0.00779112	rs16967217		0.00124081
5578	PRKCA	17	66302613	66810743	9.74e-05	rs9894682	66501387			0.00793049	rs16967217		0.00124081
5578	PRKCA	17	66302613	66810743	9.74e-05	rs7222188	66503642			0.00743875	rs16967217		0.00124081
5578	PRKCA	17	66302613	66810743	9.74e-05	rs58489712	66503652			0.00425598	rs16967217		0.00124081
5578	PRKCA	17	66302613	66810743	9.74e-05	rs8066131	66505019			0.00709578	rs16967217		0.00124081
5578	PRKCA	17	66302613	66810743	9.74e-05	rs8080306	66508243			0.00249804	rs16967217		0.00124081
5578	PRKCA	17	66302613	66810743	9.74e-05	rs9889980	66718264			0.00563378	rs16967217		0.00124081
5578	PRKCA	17	66302613	66810743	9.74e-05	rs4541140	66726350			0.00660846	rs16967217		0.00124081
5578	PRKCA	17	66302613	66810743	9.74e-05	rs4479317	66727827			0.00611083	rs16967217		0.00124081
5578	PRKCA	17	66302613	66810743	9.74e-05	rs4368217	66727924			0.00615177	rs16967217		0.00124081
5578	PRKCA	17	66302613	66810743	9.74e-05	rs4598976	66730145			0.00565067	rs16967217		0.00124081
5578	PRKCA	17	66302613	66810743	9.74e-05	rs4405611	66733509			0.00563248	rs16967217		0.00124081
5578	PRKCA	17	66302613	66810743	9.74e-05	rs11656990	66735166			0.00937994	rs16967217		0.00124081
5578	PRKCA	17	66302613	66810743	9.74e-05	rs11653164	66735227			0.00757356	rs16967217		0.00124081
5578	PRKCA	17	66302613	66810743	9.74e-05	rs7502420	66735629			0.00618586	rs16967217		0.00124081
5578	PRKCA	17	66302613	66810743	9.74e-05	rs4375724	66736067			0.000889	rs16967217		0.00124081
5578	PRKCA	17	66302613	66810743	9.74e-05	rs4627428	66736420			0.00207683	rs16967217		0.00124081
5578	PRKCA	17	66302613	66810743	9.74e-05	rs7219322	66736525			0.00209701	rs16967217		0.00124081
5578	PRKCA	17	66302613	66810743	9.74e-05	rs4968939	66738905			0.00467951	rs16967217		0.00124081
5578	PRKCA	17	66302613	66810743	9.74e-05	rs4968819	66742160			0.00128618	rs16967217		0.00124081
5578	PRKCA	17	66302613	66810743	9.74e-05	rs55756332	66742768			0.00436114	rs16967217		0.00124081
5578	PRKCA	17	66302613	66810743	9.74e-05	rs9891804	66743139			0.00544628	rs16967217		0.00124081
5578	PRKCA	17	66302613	66810743	9.74e-05	rs9891830	66743187			0.00947545	rs16967217		0.00124081
5578	PRKCA	17	66302613	66810743	9.74e-05	rs8073942	66743606			0.00891867	rs16967217		0.00124081
5578	PRKCA	17	66302613	66810743	9.74e-05	rs8079919	66745030			0.00247856	rs16967217		0.00124081
5578	PRKCA	17	66302613	66810743	9.74e-05	rs7225079	66746086			0.00758054	rs16967217		0.00124081
5578	PRKCA	17	66302613	66810743	9.74e-05	rs9899043	66746341			0.00101088	rs16967217		0.00124081
5578	PRKCA	17	66302613	66810743	9.74e-05	rs8068388	66747187			0.00116252	rs16967217		0.00124081
5578	PRKCA	17	66302613	66810743	9.74e-05	rs4482354	66748032			0.00765949	rs16967217		0.00124081
5578	PRKCA	17	66302613	66810743	9.74e-05	rs4471748	66748564			0.00109749	rs16967217		0.00124081
5578	PRKCA	17	66302613	66810743	9.74e-05	rs8076665	66748998			0.00115452	rs16967217		0.00124081
5578	PRKCA	17	66302613	66810743	9.74e-05	rs8070512	66749665			0.000496	rs16967217		0.00124081
5578	PRKCA	17	66302613	66810743	9.74e-05	rs8074614	66750031			0.00122462	rs16967217		0.00124081
5578	PRKCA	17	66302613	66810743	9.74e-05	rs9916338	66750334			0.00129092	rs16967217		0.00124081
5578	PRKCA	17	66302613	66810743	9.74e-05	rs8079458	66750648			0.0012939	rs16967217		0.00124081
5578	PRKCA	17	66302613	66810743	9.74e-05	rs8079609	66750759			0.0012735	rs16967217		0.00124081
5578	PRKCA	17	66302613	66810743	9.74e-05	rs8075890	66750838			0.00101088	rs16967217		0.00124081
5578	PRKCA	17	66302613	66810743	9.74e-05	rs4968940	66751029			0.00133721	rs16967217		0.00124081
5578	PRKCA	17	66302613	66810743	9.74e-05	rs4246427	66751341			0.00161659	rs16967217		0.00124081
5578	PRKCA	17	66302613	66810743	9.74e-05	rs6501723	66751658			0.00256626	rs16967217		0.00124081
5578	PRKCA	17	66302613	66810743	9.74e-05	rs9302981	66753586			0.00799282	rs16967217		0.00124081
7329	UBE2I	16	1308880	1327018	0.00160027	rs7199049	1309922			0.00159478	psy_rs17850290		0.00130331
8832	CD84	1	160541095	160579516	0.00121471	rs11579392	160545989	0.00851			psy_rs72700680		0.00134845
8832	CD84	1	160541095	160579516	0.00121471	rs11580420	160547824	0.008541			psy_rs72700680		0.00134845
8832	CD84	1	160541095	160579516	0.00121471	rs111996524	160550682	0.008833			psy_rs72700680		0.00134845
8832	CD84	1	160541095	160579516	0.00121471	rs141958448	160553289	0.008453			psy_rs72700680		0.00134845
8832	CD84	1	160541095	160579516	0.00121471	rs77246934	160555015	0.008532			psy_rs72700680		0.00134845
8832	CD84	1	160541095	160579516	0.00121471	rs148219244	160556951	0.008892			psy_rs72700680		0.00134845
8832	CD84	1	160541095	160579516	0.00121471	rs142919626	160571296	0.000931			psy_rs72700680		0.00134845
8832	CD84	1	160541095	160579516	0.00121471	rs74773374	160576892	0.007285			psy_rs72700680		0.00134845
8832	CD84	1	160541095	160579516	0.00121471	rs111493294	160579239	0.006922			psy_rs72700680		0.00134845
5579	PRKCB	16	23835983	24220611	5.1e-05	rs10775269	23912136		0.000847		rs7199361		0.00140551
5579	PRKCB	16	23835983	24220611	5.1e-05	rs1490754	24015066		0.000201		rs7199361		0.00140551
5579	PRKCB	16	23835983	24220611	5.1e-05	rs7187179	24021107		0.003247		rs7199361		0.00140551
5579	PRKCB	16	23835983	24220611	5.1e-05	rs17811655	24023397		0.003556		rs7199361		0.00140551
5579	PRKCB	16	23835983	24220611	5.1e-05	rs72779956	24058831		0.003719		rs7199361		0.00140551
5579	PRKCB	16	23835983	24220611	5.1e-05	rs2560401	23986395			0.0074817	rs7199361		0.00140551
1474	CST6										rs10896050		0.0014103
566	AZU1										exm1398776		0.00141684
566	AZU1										exm1400466		0.00156013
2202	EFEMP1	2	55865967	55924139	0.00420645	rs13013133	55889466		0.003204		rs11125603		0.00157791
2202	EFEMP1	2	55865967	55924139	0.00420645	rs145739483	55867845			0.00256685	rs11125603		0.00157791
2202	EFEMP1	2	55865967	55924139	0.00420645	rs181974211	55890310			0.00142758	rs11125603		0.00157791
2202	EFEMP1	2	55865967	55924139	0.00420645	rs145205952	55910229			0.00207014	rs11125603		0.00157791
2202	EFEMP1	2	55865967	55924139	0.00420645	rs187494023	55910487			0.00176889	rs11125603		0.00157791
5657	PRTN3										rs602186		0.00158782
182	JAG1	20	10637684	10673999	0.00365452	rs7265068	10642129	0.008757			rs6514111		0.00158847
182	JAG1	20	10637684	10673999	0.00365452	rs199807717	10643736	0.006193			rs6514111		0.00158847
182	JAG1	20	10637684	10673999	0.00365452	rs7264849	10654864	0.00657			rs6514111		0.00158847
182	JAG1	20	10637684	10673999	0.00365452	rs75173497	10658467	0.009625			rs6514111		0.00158847
182	JAG1	20	10637684	10673999	0.00365452	rs79188827	10661428	0.002785			rs6514111		0.00158847
182	JAG1	20	10637684	10673999	0.00365452	rs35531956	10638846		0.001635		rs6514111		0.00158847
182	JAG1	20	10637684	10673999	0.00365452	rs6514116	10638568			0.0081508	rs6514111		0.00158847
182	JAG1	20	10637684	10673999	0.00365452	rs2273060	10639385			0.000514	rs6514111		0.00158847
182	JAG1	20	10637684	10673999	0.00365452	rs2273061	10639543			0.000636	rs6514111		0.00158847
182	JAG1	20	10637684	10673999	0.00365452	rs3790159	10639923			0.0069775	rs6514111		0.00158847
182	JAG1	20	10637684	10673999	0.00365452	rs3790160	10639988			0.0066512	rs6514111		0.00158847
182	JAG1	20	10637684	10673999	0.00365452	rs3790161	10640090			0.00614045	rs6514111		0.00158847
182	JAG1	20	10637684	10673999	0.00365452	rs6040061	10640306			0.00632849	rs6514111		0.00158847
182	JAG1	20	10637684	10673999	0.00365452	rs7269017	10640444			0.0063944	rs6514111		0.00158847
182	JAG1	20	10637684	10673999	0.00365452	rs66504061	10640800			0.00243332	rs6514111		0.00158847
182	JAG1	20	10637684	10673999	0.00365452	rs6040063	10640877			0.00651478	rs6514111		0.00158847
182	JAG1	20	10637684	10673999	0.00365452	rs34101498	10641228			0.0077983	rs6514111		0.00158847
182	JAG1	20	10637684	10673999	0.00365452	rs3748479	10641633			0.00264241	rs6514111		0.00158847
182	JAG1	20	10637684	10673999	0.00365452	rs7265068	10642129			0.000677	rs6514111		0.00158847
182	JAG1	20	10637684	10673999	0.00365452	rs7267595	10643850			0.00531129	rs6514111		0.00158847
182	JAG1	20	10637684	10673999	0.00365452	rs2235811	10644158			0.00596898	rs6514111		0.00158847
182	JAG1	20	10637684	10673999	0.00365452	rs1883801	10647679			0.00165234	rs6514111		0.00158847
182	JAG1	20	10637684	10673999	0.00365452	rs6077868	10649761			0.00135488	rs6514111		0.00158847
182	JAG1	20	10637684	10673999	0.00365452	rs6133987	10650354			0.000748	rs6514111		0.00158847
182	JAG1	20	10637684	10673999	0.00365452	rs6077869	10650510			0.000739	rs6514111		0.00158847
182	JAG1	20	10637684	10673999	0.00365452	rs6077870	10652709			0.00319816	rs6514111		0.00158847
182	JAG1	20	10637684	10673999	0.00365452	rs73611723	10654611			0.00336047	rs6514111		0.00158847
6352	CCL5										rs1867289		0.00159472
3315	HSPB1										rs7808886		0.00174293
354	KLK3										exm1495891		0.0017827
566	AZU1										rs12977299		0.00179642
566	AZU1										rs2301741		0.00195633
3320	HSP90AA1										rs7142156		0.00196836
5657	PRTN3										psy_rs34538684		0.00198321
7171	TPM4	19	16067021	16103002	0.00336226	rs1019944	16069261	0.003697			exm1440681		0.00198513
7171	TPM4	19	16067021	16103002	0.00336226	rs1991835	16067212			0.00435011	exm1440681		0.00198513
7171	TPM4	19	16067021	16103002	0.00336226	rs1991836	16067213			0.00436818	exm1440681		0.00198513
7171	TPM4	19	16067021	16103002	0.00336226	rs7249310	16067551			0.00430427	exm1440681		0.00198513
7171	TPM4	19	16067021	16103002	0.00336226	rs7248854	16067561			0.00425207	exm1440681		0.00198513
7171	TPM4	19	16067021	16103002	0.00336226	rs16980997	16067871			0.00421696	exm1440681		0.00198513
7171	TPM4	19	16067021	16103002	0.00336226	rs62115415	16067914			0.00416006	exm1440681		0.00198513
7171	TPM4	19	16067021	16103002	0.00336226	rs75353154	16068073			0.00416773	exm1440681		0.00198513
7171	TPM4	19	16067021	16103002	0.00336226	rs145891414	16068291			0.00413523	exm1440681		0.00198513
7171	TPM4	19	16067021	16103002	0.00336226	rs113247148	16068478			0.00419276	exm1440681		0.00198513
7171	TPM4	19	16067021	16103002	0.00336226	rs17641531	16068687			0.00391652	exm1440681		0.00198513
7171	TPM4	19	16067021	16103002	0.00336226	rs35267766	16068805			0.0038212	exm1440681		0.00198513
7171	TPM4	19	16067021	16103002	0.00336226	rs62115419	16068929			0.00377833	exm1440681		0.00198513
7171	TPM4	19	16067021	16103002	0.00336226	rs11665837	16069666			0.00364167	exm1440681		0.00198513
7171	TPM4	19	16067021	16103002	0.00336226	rs7246206	16070258			0.00363831	exm1440681		0.00198513
7171	TPM4	19	16067021	16103002	0.00336226	rs7245510	16070460			0.00363496	exm1440681		0.00198513
7171	TPM4	19	16067021	16103002	0.00336226	rs7507169	16070636			0.00362994	exm1440681		0.00198513
7171	TPM4	19	16067021	16103002	0.00336226	rs7507170	16070638			0.00362994	exm1440681		0.00198513
7171	TPM4	19	16067021	16103002	0.00336226	rs1594687	16070793			0.00363915	exm1440681		0.00198513
7171	TPM4	19	16067021	16103002	0.00336226	rs1594689	16071161			0.00363915	exm1440681		0.00198513
7171	TPM4	19	16067021	16103002	0.00336226	rs11881565	16071322			0.00390841	exm1440681		0.00198513
7171	TPM4	19	16067021	16103002	0.00336226	rs17708799	16071858			0.00363664	exm1440681		0.00198513
7171	TPM4	19	16067021	16103002	0.00336226	rs17641567	16071892			0.0037949	exm1440681		0.00198513
7171	TPM4	19	16067021	16103002	0.00336226	rs7251890	16072037			0.00365595	exm1440681		0.00198513
7171	TPM4	19	16067021	16103002	0.00336226	rs56877497	16072441			0.00366522	exm1440681		0.00198513
7171	TPM4	19	16067021	16103002	0.00336226	rs11668466	16072942			0.00358014	exm1440681		0.00198513
7171	TPM4	19	16067021	16103002	0.00336226	rs11669371	16073079			0.00361743	exm1440681		0.00198513
7171	TPM4	19	16067021	16103002	0.00336226	rs11673313	16073235			0.0038054	exm1440681		0.00198513
7171	TPM4	19	16067021	16103002	0.00336226	rs7258817	16073753			0.00428943	exm1440681		0.00198513
7171	TPM4	19	16067021	16103002	0.00336226	rs1594691	16074815			0.00489441	exm1440681		0.00198513
7171	TPM4	19	16067021	16103002	0.00336226	rs13382030	16074980			0.00493287	exm1440681		0.00198513
7171	TPM4	19	16067021	16103002	0.00336226	rs1594692	16075015			0.00485177	exm1440681		0.00198513
7171	TPM4	19	16067021	16103002	0.00336226	rs7252834	16075211			0.00479071	exm1440681		0.00198513
7171	TPM4	19	16067021	16103002	0.00336226	rs7252929	16075678			0.00615035	exm1440681		0.00198513
7171	TPM4	19	16067021	16103002	0.00336226	rs7257350	16076652			0.0099977	exm1440681		0.00198513
1191	CLU										rs10503802		0.00209838
566	AZU1										rs351967		0.00211462
1003	CDH5	16	66366622	66404784	4.35e-05	rs117740172	66376637	0.007467			rs17765854		0.00212847
1003	CDH5	16	66366622	66404784	4.35e-05	rs34829069	66382191	0.00677			rs17765854		0.00212847
1003	CDH5	16	66366622	66404784	4.35e-05	rs11860610	66400476		0.000892		rs17765854		0.00212847
1003	CDH5	16	66366622	66404784	4.35e-05	rs118030918	66371493			0.00105123	rs17765854		0.00212847
8832	CD84	1	160541095	160579516	0.00121471	rs11579392	160545989	0.00851			exm114837		0.00213983
8832	CD84	1	160541095	160579516	0.00121471	rs11580420	160547824	0.008541			exm114837		0.00213983
8832	CD84	1	160541095	160579516	0.00121471	rs111996524	160550682	0.008833			exm114837		0.00213983
8832	CD84	1	160541095	160579516	0.00121471	rs141958448	160553289	0.008453			exm114837		0.00213983
8832	CD84	1	160541095	160579516	0.00121471	rs77246934	160555015	0.008532			exm114837		0.00213983
8832	CD84	1	160541095	160579516	0.00121471	rs148219244	160556951	0.008892			exm114837		0.00213983
8832	CD84	1	160541095	160579516	0.00121471	rs142919626	160571296	0.000931			exm114837		0.00213983
8832	CD84	1	160541095	160579516	0.00121471	rs74773374	160576892	0.007285			exm114837		0.00213983
8832	CD84	1	160541095	160579516	0.00121471	rs111493294	160579239	0.006922			exm114837		0.00213983
3934	LCN2										rs10986936		0.00214465
5657	PRTN3										rs2240152		0.00219688
3146	HMGB1	13	30456704	30617597	0.000236	rs2388378	30600833	0.008594			psy_rs2258198		0.00228766
3146	HMGB1	13	30456704	30617597	0.000236	rs9506238	30473440		0.003527		psy_rs2258198		0.00228766
3146	HMGB1	13	30456704	30617597	0.000236	rs7334559	30538361		0.002626		psy_rs2258198		0.00228766
3146	HMGB1	13	30456704	30617597	0.000236	rs73157197	30497385			0.00279641	psy_rs2258198		0.00228766
3146	HMGB1	13	30456704	30617597	0.000236	rs73161518	30600121			0.0073536	psy_rs2258198		0.00228766
6280	S100A9										rs11265238		0.0023089
4897	NRCAM	7	108147623	108456717	0.000836	chr7:108369874	108369874	0.00546			rs10953594		0.00236167
4897	NRCAM	7	108147623	108456717	0.000836	rs40912	108179726		6.32e-05		rs10953594		0.00236167
4897	NRCAM	7	108147623	108456717	0.000836	rs71568526	108148139			0.00234099	rs10953594		0.00236167
4897	NRCAM	7	108147623	108456717	0.000836	rs111942159	108396309			0.0087277	rs10953594		0.00236167
4897	NRCAM	7	108147623	108456717	0.000836	rs78267740	108410092			0.0097499	rs10953594		0.00236167
8633	UNC5C	4	95162504	95549206	0.000298	chr4:95163909	95163909	0.00832			rs6843496		0.00241334
8633	UNC5C	4	95162504	95549206	0.000298	rs75372468	95485697	0.008737			rs6843496		0.00241334
8633	UNC5C	4	95162504	95549206	0.000298	rs10003038	95164975			0.00381241	rs6843496		0.00241334
8633	UNC5C	4	95162504	95549206	0.000298	rs10025333	95166486			0.00367452	rs6843496		0.00241334
8633	UNC5C	4	95162504	95549206	0.000298	rs10025839	95167129			0.00370681	rs6843496		0.00241334
8633	UNC5C	4	95162504	95549206	0.000298	rs10516948	95168607			0.00363413	rs6843496		0.00241334
8633	UNC5C	4	95162504	95549206	0.000298	rs10032125	95169266			0.00371108	rs6843496		0.00241334
8633	UNC5C	4	95162504	95549206	0.000298	rs6844517	95170635			0.00375491	rs6843496		0.00241334
8633	UNC5C	4	95162504	95549206	0.000298	rs10018599	95171517			0.00360496	rs6843496		0.00241334
8633	UNC5C	4	95162504	95549206	0.000298	rs28733161	95175869			0.002939	rs6843496		0.00241334
8633	UNC5C	4	95162504	95549206	0.000298	rs28676794	95175870			0.00290737	rs6843496		0.00241334
8633	UNC5C	4	95162504	95549206	0.000298	rs10030605	95180937			0.00370254	rs6843496		0.00241334
8633	UNC5C	4	95162504	95549206	0.000298	rs10029551	95185854			0.003971	rs6843496		0.00241334
8633	UNC5C	4	95162504	95549206	0.000298	rs10022350	95186788			0.00392735	rs6843496		0.00241334
8633	UNC5C	4	95162504	95549206	0.000298	rs41275681	95191548			0.00392826	rs6843496		0.00241334
8633	UNC5C	4	95162504	95549206	0.000298	rs9999656	95193733			0.00388956	rs6843496		0.00241334
8633	UNC5C	4	95162504	95549206	0.000298	rs141741301	95194353			0.000216	rs6843496		0.00241334
8633	UNC5C	4	95162504	95549206	0.000298	rs7653910	95195659			0.00389404	rs6843496		0.00241334
8633	UNC5C	4	95162504	95549206	0.000298	rs75419573	95196591			0.00395094	rs6843496		0.00241334
8633	UNC5C	4	95162504	95549206	0.000298	rs6817118	95196812			0.00393459	rs6843496		0.00241334
8633	UNC5C	4	95162504	95549206	0.000298	rs78569437	95200856			0.00393369	rs6843496		0.00241334
8633	UNC5C	4	95162504	95549206	0.000298	rs137881650	95205244			0.0040785	rs6843496		0.00241334
8633	UNC5C	4	95162504	95549206	0.000298	rs10027578	95207438			0.00403274	rs6843496		0.00241334
8633	UNC5C	4	95162504	95549206	0.000298	rs9307138	95209302			0.00416678	rs6843496		0.00241334
8633	UNC5C	4	95162504	95549206	0.000298	rs113137545	95215302			0.0040059	rs6843496		0.00241334
8633	UNC5C	4	95162504	95549206	0.000298	rs113433305	95215386			0.00409072	rs6843496		0.00241334
8633	UNC5C	4	95162504	95549206	0.000298	rs187638669	95219636			0.00635624	rs6843496		0.00241334
8633	UNC5C	4	95162504	95549206	0.000298	rs17310498	95221421			0.00416965	rs6843496		0.00241334
8633	UNC5C	4	95162504	95549206	0.000298	rs74893898	95221958			0.00400682	rs6843496		0.00241334
8633	UNC5C	4	95162504	95549206	0.000298	rs77544176	95229214			0.00183908	rs6843496		0.00241334
8633	UNC5C	4	95162504	95549206	0.000298	rs11932130	95229623			0.00168229	rs6843496		0.00241334
8633	UNC5C	4	95162504	95549206	0.000298	rs55710447	95229745			0.00172425	rs6843496		0.00241334
8633	UNC5C	4	95162504	95549206	0.000298	rs112835622	95231095			0.00166035	rs6843496		0.00241334
8633	UNC5C	4	95162504	95549206	0.000298	rs28812208	95231792			0.00172663	rs6843496		0.00241334
8633	UNC5C	4	95162504	95549206	0.000298	rs28806476	95231851			0.002231	rs6843496		0.00241334
8633	UNC5C	4	95162504	95549206	0.000298	rs10050078	95235586			0.00176482	rs6843496		0.00241334
8633	UNC5C	4	95162504	95549206	0.000298	rs28521014	95236096			0.00176889	rs6843496		0.00241334
8633	UNC5C	4	95162504	95549206	0.000298	rs28568937	95236247			0.00168112	rs6843496		0.00241334
8633	UNC5C	4	95162504	95549206	0.000298	rs79590448	95238276			0.00160251	rs6843496		0.00241334
8633	UNC5C	4	95162504	95549206	0.000298	rs28851318	95240871			0.0016788	rs6843496		0.00241334
8633	UNC5C	4	95162504	95549206	0.000298	rs112346408	95242083			0.00174301	rs6843496		0.00241334
8633	UNC5C	4	95162504	95549206	0.000298	rs10049922	95243359			0.00179391	rs6843496		0.00241334
8633	UNC5C	4	95162504	95549206	0.000298	rs28650373	95251049			0.0017334	rs6843496		0.00241334
8633	UNC5C	4	95162504	95549206	0.000298	rs10084984	95254575			0.00219483	rs6843496		0.00241334
8633	UNC5C	4	95162504	95549206	0.000298	rs28581732	95258370			0.00320996	rs6843496		0.00241334
8633	UNC5C	4	95162504	95549206	0.000298	rs11947499	95260834			0.00263512	rs6843496		0.00241334
8633	UNC5C	4	95162504	95549206	0.000298	rs143960069	95265968			0.00403645	rs6843496		0.00241334
8633	UNC5C	4	95162504	95549206	0.000298	rs28508438	95267051			0.00353427	rs6843496		0.00241334
8633	UNC5C	4	95162504	95549206	0.000298	rs28713352	95268310			0.00291541	rs6843496		0.00241334
8633	UNC5C	4	95162504	95549206	0.000298	rs17376684	95270509			0.0027714	rs6843496		0.00241334
8633	UNC5C	4	95162504	95549206	0.000298	rs7685653	95271288			0.00275613	rs6843496		0.00241334
8633	UNC5C	4	95162504	95549206	0.000298	rs28593606	95274494			0.00435311	rs6843496		0.00241334
8633	UNC5C	4	95162504	95549206	0.000298	rs28711614	95274762			0.00303529	rs6843496		0.00241334
8633	UNC5C	4	95162504	95549206	0.000298	rs28469826	95274833			0.00322998	rs6843496		0.00241334
8633	UNC5C	4	95162504	95549206	0.000298	rs77602408	95276971			0.00262422	rs6843496		0.00241334
8633	UNC5C	4	95162504	95549206	0.000298	rs17376943	95277117			0.00489892	rs6843496		0.00241334
8633	UNC5C	4	95162504	95549206	0.000298	rs28423689	95376089			0.000619	rs6843496		0.00241334
8633	UNC5C	4	95162504	95549206	0.000298	rs75091762	95456313			0.00276121	rs6843496		0.00241334
8633	UNC5C	4	95162504	95549206	0.000298	rs2452579	95467531			0.00238397	rs6843496		0.00241334
27122	DKK3	11	11956207	12009769	0.00011	rs72857643	11971006			0.0086139	rs6485416		0.00241561
27122	DKK3	11	11956207	12009769	0.00011	rs72857653	11991690			0.00401698	rs6485416		0.00241561
27122	DKK3	11	11956207	12009769	0.00011	rs56411834	11996542			0.00860201	rs6485416		0.00241561
10776	ARPP19										rs7161887		0.00242135
3320	HSP90AA1										rs12437020		0.00243679
3556	IL1RAP	3	190514051	190659750	0.0018409	rs146968867	190556018	0.009586			rs293861		0.00252297
3556	IL1RAP	3	190514051	190659750	0.0018409	rs1018129	190566643		5.74e-05		rs293861		0.00252297
3556	IL1RAP	3	190514051	190659750	0.0018409	rs57121694	190542930			0.00850942	rs293861		0.00252297
3556	IL1RAP	3	190514051	190659750	0.0018409	rs13075089	190578566			0.000943	rs293861		0.00252297
3556	IL1RAP	3	190514051	190659750	0.0018409	rs28394023	190587954			0.00165882	rs293861		0.00252297
7850	IL1R2	2	101991960	102028544	0.00454196	rs62156108	102005224	0.002807			rs17024792		0.00253436
7850	IL1R2	2	101991960	102028544	0.00454196	rs77979242	102006007	0.002181			rs17024792		0.00253436
7850	IL1R2	2	101991960	102028544	0.00454196	rs77529550	102004987			0.00148354	rs17024792		0.00253436
7850	IL1R2	2	101991960	102028544	0.00454196	rs11692240	102006527			0.00764892	rs17024792		0.00253436
7850	IL1R2	2	101991960	102028544	0.00454196	rs12476007	102006813			0.00810774	rs17024792		0.00253436
7850	IL1R2	2	101991960	102028544	0.00454196	rs11695694	102008942			0.00950824	rs17024792		0.00253436
7850	IL1R2	2	101991960	102028544	0.00454196	rs13009405	102009401			0.00861192	rs17024792		0.00253436
7850	IL1R2	2	101991960	102028544	0.00454196	rs7559792	102010609			0.00922147	rs17024792		0.00253436
7850	IL1R2	2	101991960	102028544	0.00454196	rs78432877	102023297			0.00996093	rs17024792		0.00253436
7409	VAV1	19	6772708	6857366	3e-05	rs34296431	6809276	0.006047			rs10426094		0.00257656
4958	OMD										rs9410455		0.00259076
2268	FGR										rs7541416		0.00290329
6280	S100A9										exm102333		0.00295568
1948	EFNB2										rs11618329		0.0029794
2534	FYN	6	111660332	111873452	0.000485	rs6920798	111847277		0.000118		rs9487783		0.00299842
2534	FYN	6	111660332	111873452	0.000485	rs77042499	111871080			0.00869961	rs9487783		0.00299842
3614	IMPDH1										rs720300		0.0030184
285704	RGMB										rs2368554		0.00304453
3315	HSPB1										rs10231308		0.00305871
51206	GP6	19	55013705	55038264	0.000126	rs57121931	55017690			0.00522156	rs2124090		0.00313341
176	ACAN	15	88803436	88875353	0.000126	chr15:88821577	88821577	0.003131			rs293359		0.00315974
176	ACAN	15	88803436	88875353	0.000126	rs28553446	88805148		0.001814		rs293359		0.00315974
176	ACAN	15	88803436	88875353	0.000126	rs11631584	88843144		0.006584		rs293359		0.00315974
176	ACAN	15	88803436	88875353	0.000126	rs11635754	88819059			0.00145714	rs293359		0.00315974
176	ACAN	15	88803436	88875353	0.000126	rs11073770	88820515			0.00243949	rs293359		0.00315974
176	ACAN	15	88803436	88875353	0.000126	rs11073771	88820790			0.00462168	rs293359		0.00315974
176	ACAN	15	88803436	88875353	0.000126	rs12592487	88821184			0.00313473	rs293359		0.00315974
176	ACAN	15	88803436	88875353	0.000126	rs16941598	88822333			0.00140929	rs293359		0.00315974
176	ACAN	15	88803436	88875353	0.000126	rs16941600	88822674			0.000146	rs293359		0.00315974
176	ACAN	15	88803436	88875353	0.000126	rs1530310	88822927			7.57e-05	rs293359		0.00315974
176	ACAN	15	88803436	88875353	0.000126	rs894292	88823209			0.00678578	rs293359		0.00315974
176	ACAN	15	88803436	88875353	0.000126	rs55968451	88823504			0.00622444	rs293359		0.00315974
176	ACAN	15	88803436	88875353	0.000126	rs894291	88824507			0.00740798	rs293359		0.00315974
566	AZU1										rs602186		0.00321434
5328	PLAU										exm832189		0.00323384
1003	CDH5	16	66366622	66404784	4.35e-05	rs117740172	66376637	0.007467			rs8057936		0.00333403
1003	CDH5	16	66366622	66404784	4.35e-05	rs34829069	66382191	0.00677			rs8057936		0.00333403
1003	CDH5	16	66366622	66404784	4.35e-05	rs11860610	66400476		0.000892		rs8057936		0.00333403
1003	CDH5	16	66366622	66404784	4.35e-05	rs118030918	66371493			0.00105123	rs8057936		0.00333403
566	AZU1										rs3764650		0.00337034
1944	EFNA3										rs6682291		0.00344542
5170	PDPK1	16	2537979	2603188	6.73e-06	rs117302448	2558654	0.002173			rs12373		0.00353114
5170	PDPK1	16	2537979	2603188	6.73e-06	rs185371000	2554671			0.0019829	rs12373		0.00353114
152330	CNTN4	3	2098813	3057959	4.83e-05	rs143770040	2150451	0.004094			rs7643899		0.00354462
152330	CNTN4	3	2098813	3057959	4.83e-05	rs140414398	2157509	0.005748			rs7643899		0.00354462
152330	CNTN4	3	2098813	3057959	4.83e-05	rs77863701	2170246	0.005055			rs7643899		0.00354462
152330	CNTN4	3	2098813	3057959	4.83e-05	rs1153540	2248912	0.00058			rs7643899		0.00354462
152330	CNTN4	3	2098813	3057959	4.83e-05	rs13095201	2263937	0.002644			rs7643899		0.00354462
152330	CNTN4	3	2098813	3057959	4.83e-05	rs7613221	2270812	0.002148			rs7643899		0.00354462
152330	CNTN4	3	2098813	3057959	4.83e-05	rs7613231	2270854	0.00261			rs7643899		0.00354462
152330	CNTN4	3	2098813	3057959	4.83e-05	rs115483388	2273251	0.002016			rs7643899		0.00354462
152330	CNTN4	3	2098813	3057959	4.83e-05	rs10510230	2282130	0.006015			rs7643899		0.00354462
152330	CNTN4	3	2098813	3057959	4.83e-05	rs1872916	2284757	0.002174			rs7643899		0.00354462
152330	CNTN4	3	2098813	3057959	4.83e-05	rs76868563	2286058	0.008491			rs7643899		0.00354462
152330	CNTN4	3	2098813	3057959	4.83e-05	rs1403635	2289798	0.007676			rs7643899		0.00354462
152330	CNTN4	3	2098813	3057959	4.83e-05	rs1153507	2291234	0.008657			rs7643899		0.00354462
152330	CNTN4	3	2098813	3057959	4.83e-05	rs79248289	2291421	0.001845			rs7643899		0.00354462
152330	CNTN4	3	2098813	3057959	4.83e-05	chr3:2294812	2294812	0.003422			rs7643899		0.00354462
152330	CNTN4	3	2098813	3057959	4.83e-05	chr3:2294819	2294819	0.005093			rs7643899		0.00354462
152330	CNTN4	3	2098813	3057959	4.83e-05	rs138663001	2294828	0.003514			rs7643899		0.00354462
152330	CNTN4	3	2098813	3057959	4.83e-05	rs139582084	2294833	0.005024			rs7643899		0.00354462
152330	CNTN4	3	2098813	3057959	4.83e-05	rs11713372	2294839	0.003515			rs7643899		0.00354462
152330	CNTN4	3	2098813	3057959	4.83e-05	rs142183787	2296569	0.005173			rs7643899		0.00354462
152330	CNTN4	3	2098813	3057959	4.83e-05	rs7611172	2297938	0.007865			rs7643899		0.00354462
152330	CNTN4	3	2098813	3057959	4.83e-05	rs1178483	2298918	0.006479			rs7643899		0.00354462
152330	CNTN4	3	2098813	3057959	4.83e-05	rs74704807	2301403	0.000817			rs7643899		0.00354462
152330	CNTN4	3	2098813	3057959	4.83e-05	chr3:2302416	2302416	0.008114			rs7643899		0.00354462
152330	CNTN4	3	2098813	3057959	4.83e-05	rs77909781	2306139	0.005345			rs7643899		0.00354462
152330	CNTN4	3	2098813	3057959	4.83e-05	rs75120399	2306480	0.005392			rs7643899		0.00354462
152330	CNTN4	3	2098813	3057959	4.83e-05	rs11706067	2306865	0.005556			rs7643899		0.00354462
152330	CNTN4	3	2098813	3057959	4.83e-05	rs11706207	2307448	0.002351			rs7643899		0.00354462
152330	CNTN4	3	2098813	3057959	4.83e-05	rs78849706	2308977	0.00548			rs7643899		0.00354462
152330	CNTN4	3	2098813	3057959	4.83e-05	rs78096712	2309170	0.005592			rs7643899		0.00354462
152330	CNTN4	3	2098813	3057959	4.83e-05	rs113095573	2309214	0.005641			rs7643899		0.00354462
152330	CNTN4	3	2098813	3057959	4.83e-05	rs76882992	2309295	0.005959			rs7643899		0.00354462
152330	CNTN4	3	2098813	3057959	4.83e-05	rs80257350	2309786	0.002625			rs7643899		0.00354462
152330	CNTN4	3	2098813	3057959	4.83e-05	rs113442227	2311657	0.006213			rs7643899		0.00354462
152330	CNTN4	3	2098813	3057959	4.83e-05	rs113590936	2311783	0.008653			rs7643899		0.00354462
152330	CNTN4	3	2098813	3057959	4.83e-05	rs113635888	2311924	0.009571			rs7643899		0.00354462
152330	CNTN4	3	2098813	3057959	4.83e-05	chr3:2312775	2312775	0.002686			rs7643899		0.00354462
152330	CNTN4	3	2098813	3057959	4.83e-05	rs71944369	2314494	0.004008			rs7643899		0.00354462
152330	CNTN4	3	2098813	3057959	4.83e-05	rs141651791	2319621	0.004188			rs7643899		0.00354462
152330	CNTN4	3	2098813	3057959	4.83e-05	rs76187487	2320576	0.008132			rs7643899		0.00354462
152330	CNTN4	3	2098813	3057959	4.83e-05	rs74897052	2322833	0.007931			rs7643899		0.00354462
152330	CNTN4	3	2098813	3057959	4.83e-05	rs17194238	2331717	0.005325			rs7643899		0.00354462
152330	CNTN4	3	2098813	3057959	4.83e-05	rs79417017	2367090	0.003848			rs7643899		0.00354462
152330	CNTN4	3	2098813	3057959	4.83e-05	rs75477344	2379465	0.002967			rs7643899		0.00354462
152330	CNTN4	3	2098813	3057959	4.83e-05	rs115591586	2385477	0.002586			rs7643899		0.00354462
152330	CNTN4	3	2098813	3057959	4.83e-05	rs149767030	2424085	0.009313			rs7643899		0.00354462
152330	CNTN4	3	2098813	3057959	4.83e-05	rs1827451	2427030	0.008254			rs7643899		0.00354462
152330	CNTN4	3	2098813	3057959	4.83e-05	rs201480408	2429197	0.002736			rs7643899		0.00354462
152330	CNTN4	3	2098813	3057959	4.83e-05	rs140777608	2521690	0.004439			rs7643899		0.00354462
152330	CNTN4	3	2098813	3057959	4.83e-05	rs143708993	2530373	0.00569			rs7643899		0.00354462
152330	CNTN4	3	2098813	3057959	4.83e-05	rs115641942	2556565	0.006021			rs7643899		0.00354462
152330	CNTN4	3	2098813	3057959	4.83e-05	rs181791932	2596470	0.003935			rs7643899		0.00354462
152330	CNTN4	3	2098813	3057959	4.83e-05	rs149218669	2600696	0.004706			rs7643899		0.00354462
152330	CNTN4	3	2098813	3057959	4.83e-05	rs9828884	2608793	0.008314			rs7643899		0.00354462
152330	CNTN4	3	2098813	3057959	4.83e-05	rs2063895	2758388	0.004632			rs7643899		0.00354462
152330	CNTN4	3	2098813	3057959	4.83e-05	rs62232884	2827276	0.00805			rs7643899		0.00354462
152330	CNTN4	3	2098813	3057959	4.83e-05	rs58031791	2847526	0.001966			rs7643899		0.00354462
152330	CNTN4	3	2098813	3057959	4.83e-05	rs112585043	2847810	0.001886			rs7643899		0.00354462
152330	CNTN4	3	2098813	3057959	4.83e-05	rs11315710	2850464	0.007564			rs7643899		0.00354462
152330	CNTN4	3	2098813	3057959	4.83e-05	rs62234208	2851589	0.001129			rs7643899		0.00354462
152330	CNTN4	3	2098813	3057959	4.83e-05	rs62234209	2854566	0.001757			rs7643899		0.00354462
152330	CNTN4	3	2098813	3057959	4.83e-05	rs62234210	2854730	0.000875			rs7643899		0.00354462
152330	CNTN4	3	2098813	3057959	4.83e-05	rs11708917	2862235	0.000373			rs7643899		0.00354462
152330	CNTN4	3	2098813	3057959	4.83e-05	rs11715423	2900353	0.000133			rs7643899		0.00354462
152330	CNTN4	3	2098813	3057959	4.83e-05	rs7429280	2900480	0.007884			rs7643899		0.00354462
152330	CNTN4	3	2098813	3057959	4.83e-05	rs7636197	2901065	0.009489			rs7643899		0.00354462
152330	CNTN4	3	2098813	3057959	4.83e-05	rs17585924	2929023	0.004908			rs7643899		0.00354462
152330	CNTN4	3	2098813	3057959	4.83e-05	rs7643747	2992545	0.000456			rs7643899		0.00354462
152330	CNTN4	3	2098813	3057959	4.83e-05	rs75499615	2993515	0.000999			rs7643899		0.00354462
152330	CNTN4	3	2098813	3057959	4.83e-05	rs112756630	2993588	0.001701			rs7643899		0.00354462
152330	CNTN4	3	2098813	3057959	4.83e-05	rs150892779	2993930	0.001966			rs7643899		0.00354462
152330	CNTN4	3	2098813	3057959	4.83e-05	rs6442771	2994121	0.002175			rs7643899		0.00354462
152330	CNTN4	3	2098813	3057959	4.83e-05	rs17648337	2994542	0.001326			rs7643899		0.00354462
152330	CNTN4	3	2098813	3057959	4.83e-05	rs76268154	2996616	0.001295			rs7643899		0.00354462
152330	CNTN4	3	2098813	3057959	4.83e-05	rs75230003	2996727	0.001204			rs7643899		0.00354462
152330	CNTN4	3	2098813	3057959	4.83e-05	rs17023434	2996762	0.00124			rs7643899		0.00354462
152330	CNTN4	3	2098813	3057959	4.83e-05	rs78917616	2997002	0.001229			rs7643899		0.00354462
152330	CNTN4	3	2098813	3057959	4.83e-05	rs1391934	2998273	0.001056			rs7643899		0.00354462
152330	CNTN4	3	2098813	3057959	4.83e-05	rs111614276	2998530	0.004766			rs7643899		0.00354462
152330	CNTN4	3	2098813	3057959	4.83e-05	rs146664371	2998877	0.001856			rs7643899		0.00354462
152330	CNTN4	3	2098813	3057959	4.83e-05	rs146986655	3012133	0.006471			rs7643899		0.00354462
152330	CNTN4	3	2098813	3057959	4.83e-05	rs9872954	3012466	0.004259			rs7643899		0.00354462
152330	CNTN4	3	2098813	3057959	4.83e-05	rs1499050	3013281	0.004883			rs7643899		0.00354462
152330	CNTN4	3	2098813	3057959	4.83e-05	rs1391937	3013962	0.00415			rs7643899		0.00354462
152330	CNTN4	3	2098813	3057959	4.83e-05	rs17023853	3014326	0.005131			rs7643899		0.00354462
152330	CNTN4	3	2098813	3057959	4.83e-05	rs6801614	3014759	0.006657			rs7643899		0.00354462
152330	CNTN4	3	2098813	3057959	4.83e-05	rs6790762	3014897	0.008326			rs7643899		0.00354462
152330	CNTN4	3	2098813	3057959	4.83e-05	rs74324841	3015673	0.004613			rs7643899		0.00354462
152330	CNTN4	3	2098813	3057959	4.83e-05	rs7638779	3015990	0.005227			rs7643899		0.00354462
152330	CNTN4	3	2098813	3057959	4.83e-05	rs17023926	3016114	0.003521			rs7643899		0.00354462
152330	CNTN4	3	2098813	3057959	4.83e-05	rs78723923	3016969	0.005181			rs7643899		0.00354462
152330	CNTN4	3	2098813	3057959	4.83e-05	rs1861164	3017678	0.005265			rs7643899		0.00354462
152330	CNTN4	3	2098813	3057959	4.83e-05	rs6803604	3018211	0.005369			rs7643899		0.00354462
152330	CNTN4	3	2098813	3057959	4.83e-05	rs17023971	3018307	0.003485			rs7643899		0.00354462
152330	CNTN4	3	2098813	3057959	4.83e-05	rs9830181	3018821	0.003549			rs7643899		0.00354462
152330	CNTN4	3	2098813	3057959	4.83e-05	rs13321946	3019618	0.009233			rs7643899		0.00354462
152330	CNTN4	3	2098813	3057959	4.83e-05	rs76114412	3019734	0.007362			rs7643899		0.00354462
152330	CNTN4	3	2098813	3057959	4.83e-05	rs79103752	3019897	0.007893			rs7643899		0.00354462
152330	CNTN4	3	2098813	3057959	4.83e-05	rs7619485	3020199	0.007861			rs7643899		0.00354462
152330	CNTN4	3	2098813	3057959	4.83e-05	rs73003024	3021300	0.004508			rs7643899		0.00354462
152330	CNTN4	3	2098813	3057959	4.83e-05	rs143956025	3023093	0.008923			rs7643899		0.00354462
152330	CNTN4	3	2098813	3057959	4.83e-05	rs114274002	3023829	0.008824			rs7643899		0.00354462
152330	CNTN4	3	2098813	3057959	4.83e-05	rs75536972	3029804	0.007955			rs7643899		0.00354462
152330	CNTN4	3	2098813	3057959	4.83e-05	rs80190632	3038804	0.005074			rs7643899		0.00354462
152330	CNTN4	3	2098813	3057959	4.83e-05	rs62234366	3047604	0.006801			rs7643899		0.00354462
152330	CNTN4	3	2098813	3057959	4.83e-05	rs10510248	3048519	0.002688			rs7643899		0.00354462
152330	CNTN4	3	2098813	3057959	4.83e-05	rs9815505	3049582	0.003312			rs7643899		0.00354462
152330	CNTN4	3	2098813	3057959	4.83e-05	rs17024645	3050406	0.005823			rs7643899		0.00354462
152330	CNTN4	3	2098813	3057959	4.83e-05	rs62234367	3050507	0.005276			rs7643899		0.00354462
152330	CNTN4	3	2098813	3057959	4.83e-05	rs13079877	2127845		0.002599		rs7643899		0.00354462
152330	CNTN4	3	2098813	3057959	4.83e-05	rs1685526	2286707		0.002146		rs7643899		0.00354462
152330	CNTN4	3	2098813	3057959	4.83e-05	rs2600276	2718104		0.009588		rs7643899		0.00354462
152330	CNTN4	3	2098813	3057959	4.83e-05	rs62232815	2963634		0.003709		rs7643899		0.00354462
152330	CNTN4	3	2098813	3057959	4.83e-05	rs114154970	2128044			0.00157	rs7643899		0.00354462
152330	CNTN4	3	2098813	3057959	4.83e-05	rs1523315	2305420			0.00644169	rs7643899		0.00354462
152330	CNTN4	3	2098813	3057959	4.83e-05	rs79750004	2322705			0.00869761	rs7643899		0.00354462
152330	CNTN4	3	2098813	3057959	4.83e-05	rs4685506	2333503			0.00964495	rs7643899		0.00354462
152330	CNTN4	3	2098813	3057959	4.83e-05	rs6790032	2340678			0.00989464	rs7643899		0.00354462
152330	CNTN4	3	2098813	3057959	4.83e-05	rs17194266	2354035			0.00766126	rs7643899		0.00354462
152330	CNTN4	3	2098813	3057959	4.83e-05	rs2616590	2640674			0.00443404	rs7643899		0.00354462
152330	CNTN4	3	2098813	3057959	4.83e-05	rs2616589	2641046			0.00470435	rs7643899		0.00354462
152330	CNTN4	3	2098813	3057959	4.83e-05	rs77841565	2642421			0.00482948	rs7643899		0.00354462
152330	CNTN4	3	2098813	3057959	4.83e-05	rs2619564	2644699			0.00677798	rs7643899		0.00354462
152330	CNTN4	3	2098813	3057959	4.83e-05	rs2728066	2644835			0.00525896	rs7643899		0.00354462
152330	CNTN4	3	2098813	3057959	4.83e-05	rs2619563	2645093			0.00432713	rs7643899		0.00354462
152330	CNTN4	3	2098813	3057959	4.83e-05	rs2728067	2645526			0.00440048	rs7643899		0.00354462
152330	CNTN4	3	2098813	3057959	4.83e-05	rs2619556	2649543			0.00603254	rs7643899		0.00354462
152330	CNTN4	3	2098813	3057959	4.83e-05	rs34677221	2651328			0.0082737	rs7643899		0.00354462
152330	CNTN4	3	2098813	3057959	4.83e-05	rs35106351	2651464			0.00737055	rs7643899		0.00354462
152330	CNTN4	3	2098813	3057959	4.83e-05	rs7610782	2651995			0.00657204	rs7643899		0.00354462
152330	CNTN4	3	2098813	3057959	4.83e-05	rs36096439	2652058			0.00720775	rs7643899		0.00354462
152330	CNTN4	3	2098813	3057959	4.83e-05	rs34694599	2652074			0.00721772	rs7643899		0.00354462
152330	CNTN4	3	2098813	3057959	4.83e-05	rs13085988	2652266			0.00836951	rs7643899		0.00354462
152330	CNTN4	3	2098813	3057959	4.83e-05	rs13101100	2652374			0.00806121	rs7643899		0.00354462
152330	CNTN4	3	2098813	3057959	4.83e-05	rs71311715	2652740			0.00772681	rs7643899		0.00354462
152330	CNTN4	3	2098813	3057959	4.83e-05	rs17622828	2654245			0.00993345	rs7643899		0.00354462
152330	CNTN4	3	2098813	3057959	4.83e-05	rs12634177	2655924			0.00984238	rs7643899		0.00354462
152330	CNTN4	3	2098813	3057959	4.83e-05	rs17017499	2669886			0.00872569	rs7643899		0.00354462
152330	CNTN4	3	2098813	3057959	4.83e-05	rs9838109	2703022			0.00895159	rs7643899		0.00354462
152330	CNTN4	3	2098813	3057959	4.83e-05	rs112782300	2714102			0.00880643	rs7643899		0.00354462
152330	CNTN4	3	2098813	3057959	4.83e-05	rs4131007	2714246			0.00981748	rs7643899		0.00354462
152330	CNTN4	3	2098813	3057959	4.83e-05	rs10510237	2714759			0.00927898	rs7643899		0.00354462
152330	CNTN4	3	2098813	3057959	4.83e-05	rs6768265	2720670			0.00570033	rs7643899		0.00354462
152330	CNTN4	3	2098813	3057959	4.83e-05	rs73009664	2721613			0.00641062	rs7643899		0.00354462
152330	CNTN4	3	2098813	3057959	4.83e-05	rs116569355	2771945			0.0085055	rs7643899		0.00354462
152330	CNTN4	3	2098813	3057959	4.83e-05	rs150031395	2809112			0.00429932	rs7643899		0.00354462
152330	CNTN4	3	2098813	3057959	4.83e-05	rs150015847	2819933			0.00236537	rs7643899		0.00354462
152330	CNTN4	3	2098813	3057959	4.83e-05	rs1474021	2824558			0.00267917	rs7643899		0.00354462
152330	CNTN4	3	2098813	3057959	4.83e-05	rs62232881	2825456			0.00572796	rs7643899		0.00354462
152330	CNTN4	3	2098813	3057959	4.83e-05	rs9842663	2825840			0.000695	rs7643899		0.00354462
152330	CNTN4	3	2098813	3057959	4.83e-05	rs9823353	2825871			0.000995	rs7643899		0.00354462
152330	CNTN4	3	2098813	3057959	4.83e-05	rs62232882	2826131			0.00506874	rs7643899		0.00354462
152330	CNTN4	3	2098813	3057959	4.83e-05	rs7623683	2826203			0.00657506	rs7643899		0.00354462
152330	CNTN4	3	2098813	3057959	4.83e-05	rs7623879	2826398			0.0048708	rs7643899		0.00354462
152330	CNTN4	3	2098813	3057959	4.83e-05	rs956764	2826568			0.00422766	rs7643899		0.00354462
152330	CNTN4	3	2098813	3057959	4.83e-05	rs62232884	2827276			0.00696306	rs7643899		0.00354462
152330	CNTN4	3	2098813	3057959	4.83e-05	rs62232885	2827648			0.00519757	rs7643899		0.00354462
152330	CNTN4	3	2098813	3057959	4.83e-05	rs62232887	2827894			0.00528324	rs7643899		0.00354462
152330	CNTN4	3	2098813	3057959	4.83e-05	rs62232888	2828031			0.00498655	rs7643899		0.00354462
152330	CNTN4	3	2098813	3057959	4.83e-05	rs73121185	2828387			0.00628348	rs7643899		0.00354462
152330	CNTN4	3	2098813	3057959	4.83e-05	rs62232889	2828789			0.005098	rs7643899		0.00354462
152330	CNTN4	3	2098813	3057959	4.83e-05	rs62232890	2828792			0.00576236	rs7643899		0.00354462
152330	CNTN4	3	2098813	3057959	4.83e-05	rs7620584	2828975			0.00550301	rs7643899		0.00354462
152330	CNTN4	3	2098813	3057959	4.83e-05	rs4143132	2829167			0.00543626	rs7643899		0.00354462
152330	CNTN4	3	2098813	3057959	4.83e-05	rs74848106	2829223			0.00688018	rs7643899		0.00354462
152330	CNTN4	3	2098813	3057959	4.83e-05	rs77228603	2829276			0.00631103	rs7643899		0.00354462
152330	CNTN4	3	2098813	3057959	4.83e-05	rs79077775	2829306			0.00636795	rs7643899		0.00354462
152330	CNTN4	3	2098813	3057959	4.83e-05	rs7625449	2829309			0.0041115	rs7643899		0.00354462
152330	CNTN4	3	2098813	3057959	4.83e-05	rs62232891	2829416			0.00602282	rs7643899		0.00354462
152330	CNTN4	3	2098813	3057959	4.83e-05	rs7623873	2830138			0.0064506	rs7643899		0.00354462
152330	CNTN4	3	2098813	3057959	4.83e-05	rs62232892	2830839			0.00609677	rs7643899		0.00354462
152330	CNTN4	3	2098813	3057959	4.83e-05	rs62232893	2832623			0.00454151	rs7643899		0.00354462
152330	CNTN4	3	2098813	3057959	4.83e-05	rs62232894	2833010			0.00506524	rs7643899		0.00354462
152330	CNTN4	3	2098813	3057959	4.83e-05	rs970826	2833597			0.00624022	rs7643899		0.00354462
152330	CNTN4	3	2098813	3057959	4.83e-05	rs970825	2833617			0.00665273	rs7643899		0.00354462
152330	CNTN4	3	2098813	3057959	4.83e-05	rs970824	2833687			0.00603671	rs7643899		0.00354462
152330	CNTN4	3	2098813	3057959	4.83e-05	rs970823	2833928			0.00553733	rs7643899		0.00354462
152330	CNTN4	3	2098813	3057959	4.83e-05	rs78395781	2834397			0.00649531	rs7643899		0.00354462
152330	CNTN4	3	2098813	3057959	4.83e-05	rs62234181	2835322			0.00739265	rs7643899		0.00354462
152330	CNTN4	3	2098813	3057959	4.83e-05	rs115279339	2838822			0.00706155	rs7643899		0.00354462
152330	CNTN4	3	2098813	3057959	4.83e-05	rs1914014	2838872			0.00661912	rs7643899		0.00354462
152330	CNTN4	3	2098813	3057959	4.83e-05	rs62234182	2839009			0.00723103	rs7643899		0.00354462
152330	CNTN4	3	2098813	3057959	4.83e-05	rs4685558	2839089			0.00608695	rs7643899		0.00354462
152330	CNTN4	3	2098813	3057959	4.83e-05	rs4684355	2839111			0.00608836	rs7643899		0.00354462
152330	CNTN4	3	2098813	3057959	4.83e-05	rs4684356	2839245			0.00649232	rs7643899		0.00354462
152330	CNTN4	3	2098813	3057959	4.83e-05	rs72995327	2844691			0.00809096	rs7643899		0.00354462
152330	CNTN4	3	2098813	3057959	4.83e-05	rs59996223	2844922			0.00583177	rs7643899		0.00354462
152330	CNTN4	3	2098813	3057959	4.83e-05	rs59000776	2844956			0.00563248	rs7643899		0.00354462
152330	CNTN4	3	2098813	3057959	4.83e-05	rs60126985	2845125			0.0064003	rs7643899		0.00354462
152330	CNTN4	3	2098813	3057959	4.83e-05	rs62234189	2845274			0.00574778	rs7643899		0.00354462
152330	CNTN4	3	2098813	3057959	4.83e-05	rs62234190	2845305			0.00738244	rs7643899		0.00354462
152330	CNTN4	3	2098813	3057959	4.83e-05	rs72995330	2845512			0.00987416	rs7643899		0.00354462
152330	CNTN4	3	2098813	3057959	4.83e-05	rs13099325	3023115			0.00133937	rs7643899		0.00354462
152330	CNTN4	3	2098813	3057959	4.83e-05	rs344390	3023165			0.00551569	rs7643899		0.00354462
152330	CNTN4	3	2098813	3057959	4.83e-05	rs344391	3023639			0.00485065	rs7643899		0.00354462
152330	CNTN4	3	2098813	3057959	4.83e-05	rs344392	3023679			0.00538766	rs7643899		0.00354462
152330	CNTN4	3	2098813	3057959	4.83e-05	rs340817	3028102			0.00982879	rs7643899		0.00354462
152330	CNTN4	3	2098813	3057959	4.83e-05	rs9853379	3033626			0.0096272	rs7643899		0.00354462
152330	CNTN4	3	2098813	3057959	4.83e-05	rs2020115	3034143			0.00807421	rs7643899		0.00354462
152330	CNTN4	3	2098813	3057959	4.83e-05	rs973592	3034231			0.00835218	rs7643899		0.00354462
152330	CNTN4	3	2098813	3057959	4.83e-05	rs973593	3034356			0.00844695	rs7643899		0.00354462
152330	CNTN4	3	2098813	3057959	4.83e-05	rs973594	3034374			0.0092747	rs7643899		0.00354462
152330	CNTN4	3	2098813	3057959	4.83e-05	rs6442772	3034425			0.00846447	rs7643899		0.00354462
1072	CFL1	11	65823022	65862026	0.00102283	rs11605175	65841424	0.000782			rs1196045		0.00361573
1072	CFL1	11	65823022	65862026	0.00102283	rs146192827	65844113	0.006987			rs1196045		0.00361573
1072	CFL1	11	65823022	65862026	0.00102283	rs117866752	65858457			0.000956	rs1196045		0.00361573
566	AZU1										rs7259874		0.0036178
1944	EFNA3										rs4845668		0.00365765
6280	S100A9										rs2916196		0.00367017
6352	CCL5										rs33955609		0.00371382
1116	CHI3L1										rs7551146		0.003776
27122	DKK3	11	11956207	12009769	0.00011	rs72857643	11971006			0.0086139	rs16910169		0.00385117
27122	DKK3	11	11956207	12009769	0.00011	rs72857653	11991690			0.00401698	rs16910169		0.00385117
27122	DKK3	11	11956207	12009769	0.00011	rs56411834	11996542			0.00860201	rs16910169		0.00385117
4314	MMP3	11	102835801	102843609	0.00390487	rs11225497m	102842197	0.007753			rs1940474		0.00385649
354	KLK3										rs3810194		0.00387403
80781	COL18A1	21	45405165	45513720	1.72e-07	rs148415813	45433291	0.0031			rs1785469		0.00392249
4353	MPO										rs10853015		0.00398052
56963	RGMA	15	93035271	93089211	0.000238	rs111360704	93060230	0.005279			rs4777747		0.003981
56963	RGMA	15	93035271	93089211	0.000238	rs16946995	93061195	0.004791			rs4777747		0.003981
56963	RGMA	15	93035271	93089211	0.000238	rs79897900	93061708	0.005173			rs4777747		0.003981
56963	RGMA	15	93035271	93089211	0.000238	rs78676472	93061857	0.005521			rs4777747		0.003981
56963	RGMA	15	93035271	93089211	0.000238	rs6496953	93075781		0.006805		rs4777747		0.003981
5054	SERPINE1										rs6465852		0.00399936
4851	NOTCH1	9	136494433	136546048	4.85e-06	rs5320	136507473	0.002662			rs9696616		0.00401854
4851	NOTCH1	9	136494433	136546048	4.85e-06	rs117634063	136511020	0.006858			rs9696616		0.00401854
4851	NOTCH1	9	136494433	136546048	4.85e-06	rs1611129	136513183	0.007043			rs9696616		0.00401854
4851	NOTCH1	9	136494433	136546048	4.85e-06	rs3025435	136525207	0.009936			rs9696616		0.00401854
4851	NOTCH1	9	136494433	136546048	4.85e-06	rs138197709	136494550			0.00427169	rs9696616		0.00401854
4851	NOTCH1	9	136494433	136546048	4.85e-06	rs12002610	136500458			0.00301648	rs9696616		0.00401854
4851	NOTCH1	9	136494433	136546048	4.85e-06	rs3025382	136502321			0.00167687	rs9696616		0.00401854
4851	NOTCH1	9	136494433	136546048	4.85e-06	rs3025383	136502369			0.00751969	rs9696616		0.00401854
4851	NOTCH1	9	136494433	136546048	4.85e-06	rs12001868	136504074			0.00458142	rs9696616		0.00401854
4851	NOTCH1	9	136494433	136546048	4.85e-06	rs1611118	136504923			0.000818	rs9696616		0.00401854
4851	NOTCH1	9	136494433	136546048	4.85e-06	rs1611119	136505127			0.00100902	rs9696616		0.00401854
4851	NOTCH1	9	136494433	136546048	4.85e-06	rs1108581	136505241			0.0040635	rs9696616		0.00401854
4851	NOTCH1	9	136494433	136546048	4.85e-06	rs1611121	136507636			0.00140088	rs9696616		0.00401854
4851	NOTCH1	9	136494433	136546048	4.85e-06	rs1611126	136509448			0.000896	rs9696616		0.00401854
4851	NOTCH1	9	136494433	136546048	4.85e-06	rs3739886	136509679			0.000865	rs9696616		0.00401854
4851	NOTCH1	9	136494433	136546048	4.85e-06	rs3739885	136509696			0.000896	rs9696616		0.00401854
4851	NOTCH1	9	136494433	136546048	4.85e-06	rs3025408	136511374			0.000816	rs9696616		0.00401854
4851	NOTCH1	9	136494433	136546048	4.85e-06	rs62575417	136511619			0.000185	rs9696616		0.00401854
4851	NOTCH1	9	136494433	136546048	4.85e-06	rs2797854	136512071			0.000858	rs9696616		0.00401854
4851	NOTCH1	9	136494433	136546048	4.85e-06	rs129884	136525086			0.0082718	rs9696616		0.00401854
6714	SRC	20	37344685	37406050	0.000752	rs2247054	37364981			0.000191	rs2009579		0.00401962
6714	SRC	20	37344685	37406050	0.000752	rs2254234	37378363			0.000207	rs2009579		0.00401962
6714	SRC	20	37344685	37406050	0.000752	rs2254245	37378508			0.000208	rs2009579		0.00401962
6714	SRC	20	37344685	37406050	0.000752	rs2254382	37379726			0.000258	rs2009579		0.00401962
6714	SRC	20	37344685	37406050	0.000752	rs139723668	37380236			0.00435011	rs2009579		0.00401962
6714	SRC	20	37344685	37406050	0.000752	rs2254585	37381100			0.000196	rs2009579		0.00401962
6714	SRC	20	37344685	37406050	0.000752	rs2425368	37385500			0.000271	rs2009579		0.00401962
6714	SRC	20	37344685	37406050	0.000752	rs2255210	37386303			0.000195	rs2009579		0.00401962
6714	SRC	20	37344685	37406050	0.000752	rs2244440	37390006			0.000278	rs2009579		0.00401962
6714	SRC	20	37344685	37406050	0.000752	rs2244925	37393248			0.000394	rs2009579		0.00401962
6714	SRC	20	37344685	37406050	0.000752	rs2244937	37393470			0.000291	rs2009579		0.00401962
6714	SRC	20	37344685	37406050	0.000752	rs2748664	37395647			0.000273	rs2009579		0.00401962
6714	SRC	20	37344685	37406050	0.000752	rs2263751	37397173			0.00027	rs2009579		0.00401962
6714	SRC	20	37344685	37406050	0.000752	rs911722	37399525			0.000277	rs2009579		0.00401962
6714	SRC	20	37344685	37406050	0.000752	rs4812234	37402304			0.000282	rs2009579		0.00401962
6714	SRC	20	37344685	37406050	0.000752	rs4810212	37402365			0.000383	rs2009579		0.00401962
6714	SRC	20	37344685	37406050	0.000752	rs2263752	37402428			0.000296	rs2009579		0.00401962
6714	SRC	20	37344685	37406050	0.000752	rs2263753	37402613			0.000282	rs2009579		0.00401962
6714	SRC	20	37344685	37406050	0.000752	rs941515	37402982			0.000281	rs2009579		0.00401962
6714	SRC	20	37344685	37406050	0.000752	rs941514	37403122			0.000279	rs2009579		0.00401962
6714	SRC	20	37344685	37406050	0.000752	rs2023355	37404892			0.000287	rs2009579		0.00401962
6714	SRC	20	37344685	37406050	0.000752	rs2023353	37405017			0.000293	rs2009579		0.00401962
6714	SRC	20	37344685	37406050	0.000752	rs2748666	37405746			0.000278	rs2009579		0.00401962
6714	SRC	20	37344685	37406050	0.000752	rs6027928	37405866			0.000284	rs2009579		0.00401962
6714	SRC	20	37344685	37406050	0.000752	rs6015884	37406007			0.000278	rs2009579		0.00401962
6358	CCL14	17	35983288	35987004	0.00260262	rs117793014	35983388			0.00741652	rs295877		0.00408476
1474	CST6										rs491666		0.0041838
3146	HMGB1	13	30456704	30617597	0.000236	rs2388378	30600833	0.008594			rs9508795		0.00420625
3146	HMGB1	13	30456704	30617597	0.000236	rs9506238	30473440		0.003527		rs9508795		0.00420625
3146	HMGB1	13	30456704	30617597	0.000236	rs7334559	30538361		0.002626		rs9508795		0.00420625
3146	HMGB1	13	30456704	30617597	0.000236	rs73157197	30497385			0.00279641	rs9508795		0.00420625
3146	HMGB1	13	30456704	30617597	0.000236	rs73161518	30600121			0.0073536	rs9508795		0.00420625
1982	EIF4G2										rs7101677		0.00428101
7010	TEK	9	27109141	27230174	0.000277	rs77122819	27118167			0.00704531	rs603085		0.0042928
57118	CAMK1D	10	12349547	12835545	0.000528	rs71384317	12420417	0.007695			rs12763563		0.00431558
57118	CAMK1D	10	12349547	12835545	0.000528	rs72769621	12486713	0.002929			rs12763563		0.00431558
57118	CAMK1D	10	12349547	12835545	0.000528	rs79325104	12531493	0.009525			rs12763563		0.00431558
57118	CAMK1D	10	12349547	12835545	0.000528	rs2801499	12396010		0.007755		rs12763563		0.00431558
57118	CAMK1D	10	12349547	12835545	0.000528	rs11257764	12433524		0.002988		rs12763563		0.00431558
57118	CAMK1D	10	12349547	12835545	0.000528	rs7923465	12761684		4.63e-05		rs12763563		0.00431558
57118	CAMK1D	10	12349547	12835545	0.000528	rs3802572	12805377		0.004951		rs12763563		0.00431558
57118	CAMK1D	10	12349547	12835545	0.000528	rs2482055	12807276		0.009751		rs12763563		0.00431558
57118	CAMK1D	10	12349547	12835545	0.000528	rs10906137	12387718			4.27e-05	rs12763563		0.00431558
57118	CAMK1D	10	12349547	12835545	0.000528	rs11593217	12423744			0.00396278	rs12763563		0.00431558
57118	CAMK1D	10	12349547	12835545	0.000528	rs61847397	12429598			0.00816394	rs12763563		0.00431558
57118	CAMK1D	10	12349547	12835545	0.000528	rs4451621	12431367			0.0019971	rs12763563		0.00431558
57118	CAMK1D	10	12349547	12835545	0.000528	rs11257764	12433524			0.000626	rs12763563		0.00431558
57118	CAMK1D	10	12349547	12835545	0.000528	rs7901780	12437670			0.00463447	rs12763563		0.00431558
57118	CAMK1D	10	12349547	12835545	0.000528	rs72767691	12437871			0.00638705	rs12763563		0.00431558
57118	CAMK1D	10	12349547	12835545	0.000528	rs2801490	12439823			0.0018638	rs12763563		0.00431558
57118	CAMK1D	10	12349547	12835545	0.000528	rs11592475	12440209			0.00168074	rs12763563		0.00431558
57118	CAMK1D	10	12349547	12835545	0.000528	rs35155662	12443955			0.00272019	rs12763563		0.00431558
57118	CAMK1D	10	12349547	12835545	0.000528	rs2724793	12444079			0.00426481	rs12763563		0.00431558
57118	CAMK1D	10	12349547	12835545	0.000528	rs11257773	12446844			0.00280156	rs12763563		0.00431558
57118	CAMK1D	10	12349547	12835545	0.000528	rs3902810	12449295			0.0015787	rs12763563		0.00431558
57118	CAMK1D	10	12349547	12835545	0.000528	rs76243506	12477350			0.00539883	rs12763563		0.00431558
57118	CAMK1D	10	12349547	12835545	0.000528	rs116866085	12544937			0.00264728	rs12763563		0.00431558
57118	CAMK1D	10	12349547	12835545	0.000528	rs7095943	12589516			0.00429833	rs12763563		0.00431558
57118	CAMK1D	10	12349547	12835545	0.000528	rs34194224	12595329			0.0088369	rs12763563		0.00431558
57118	CAMK1D	10	12349547	12835545	0.000528	rs11257914	12642803			0.000208	rs12763563		0.00431558
57118	CAMK1D	10	12349547	12835545	0.000528	rs10906183	12647691			0.000206	rs12763563		0.00431558
57118	CAMK1D	10	12349547	12835545	0.000528	rs7902494	12654198			0.00143615	rs12763563		0.00431558
57118	CAMK1D	10	12349547	12835545	0.000528	rs4495787	12654838			0.000945	rs12763563		0.00431558
57118	CAMK1D	10	12349547	12835545	0.000528	rs7912748	12658743			0.0036116	rs12763563		0.00431558
57118	CAMK1D	10	12349547	12835545	0.000528	rs7912882	12658889			0.00379577	rs12763563		0.00431558
57118	CAMK1D	10	12349547	12835545	0.000528	rs11257917	12659284			0.00261336	rs12763563		0.00431558
57118	CAMK1D	10	12349547	12835545	0.000528	rs56155004	12662012			0.00186638	rs12763563		0.00431558
57118	CAMK1D	10	12349547	12835545	0.000528	rs12355005	12662552			6.48e-05	rs12763563		0.00431558
57118	CAMK1D	10	12349547	12835545	0.000528	rs72771748	12663156			0.00281968	rs12763563		0.00431558
57118	CAMK1D	10	12349547	12835545	0.000528	rs10906186	12663986			5.9e-05	rs12763563		0.00431558
57118	CAMK1D	10	12349547	12835545	0.000528	rs10795971	12664048			0.000671	rs12763563		0.00431558
57118	CAMK1D	10	12349547	12835545	0.000528	rs7906788	12664574			5.96e-05	rs12763563		0.00431558
57118	CAMK1D	10	12349547	12835545	0.000528	rs4310517	12667474			0.00708272	rs12763563		0.00431558
57118	CAMK1D	10	12349547	12835545	0.000528	rs55706823	12667497			0.00520116	rs12763563		0.00431558
57118	CAMK1D	10	12349547	12835545	0.000528	rs11257920	12667764			0.000682	rs12763563		0.00431558
57118	CAMK1D	10	12349547	12835545	0.000528	rs6602602	12668380			0.00336512	rs12763563		0.00431558
57118	CAMK1D	10	12349547	12835545	0.000528	rs7077657	12668814			0.00119015	rs12763563		0.00431558
57118	CAMK1D	10	12349547	12835545	0.000528	rs11257922	12669049			0.000741	rs12763563		0.00431558
57118	CAMK1D	10	12349547	12835545	0.000528	rs12260523	12672884			0.00186595	rs12763563		0.00431558
57118	CAMK1D	10	12349547	12835545	0.000528	rs10906187	12673010			0.00127556	rs12763563		0.00431558
57118	CAMK1D	10	12349547	12835545	0.000528	rs4750244	12673160			0.001358	rs12763563		0.00431558
57118	CAMK1D	10	12349547	12835545	0.000528	rs17152029	12673810			0.00168966	rs12763563		0.00431558
57118	CAMK1D	10	12349547	12835545	0.000528	rs10906188	12674071			0.00100023	rs12763563		0.00431558
57118	CAMK1D	10	12349547	12835545	0.000528	rs7896675	12674808			0.00497737	rs12763563		0.00431558
57118	CAMK1D	10	12349547	12835545	0.000528	rs11257926	12676957			0.00174502	rs12763563		0.00431558
57118	CAMK1D	10	12349547	12835545	0.000528	rs17152034	12677304			0.00154135	rs12763563		0.00431558
57118	CAMK1D	10	12349547	12835545	0.000528	rs17152037	12677614			0.00168345	rs12763563		0.00431558
57118	CAMK1D	10	12349547	12835545	0.000528	rs10508443	12678200			0.00108069	rs12763563		0.00431558
57118	CAMK1D	10	12349547	12835545	0.000528	rs10906190	12678430			0.00363747	rs12763563		0.00431558
57118	CAMK1D	10	12349547	12835545	0.000528	rs12263300	12678493			0.000908	rs12763563		0.00431558
57118	CAMK1D	10	12349547	12835545	0.000528	rs4750245	12679186			0.00451648	rs12763563		0.00431558
57118	CAMK1D	10	12349547	12835545	0.000528	rs2399866	12679491			0.00445759	rs12763563		0.00431558
57118	CAMK1D	10	12349547	12835545	0.000528	rs2399867	12679932			0.00670811	rs12763563		0.00431558
57118	CAMK1D	10	12349547	12835545	0.000528	rs112934493	12681216			0.00105852	rs12763563		0.00431558
57118	CAMK1D	10	12349547	12835545	0.000528	rs7097269	12681252			0.00297577	rs12763563		0.00431558
57118	CAMK1D	10	12349547	12835545	0.000528	rs11257928	12684200			0.00811335	rs12763563		0.00431558
57118	CAMK1D	10	12349547	12835545	0.000528	rs12416235	12685023			0.00133721	rs12763563		0.00431558
57118	CAMK1D	10	12349547	12835545	0.000528	rs12218281	12685653			0.00158125	rs12763563		0.00431558
57118	CAMK1D	10	12349547	12835545	0.000528	rs57668098	12686050			0.00149934	rs12763563		0.00431558
57118	CAMK1D	10	12349547	12835545	0.000528	rs10906193	12689002			0.00093	rs12763563		0.00431558
57118	CAMK1D	10	12349547	12835545	0.000528	rs78375658	12690334			0.00106194	rs12763563		0.00431558
57118	CAMK1D	10	12349547	12835545	0.000528	rs12248346	12691444			0.00155167	rs12763563		0.00431558
57118	CAMK1D	10	12349547	12835545	0.000528	rs7072694	12692577			0.00436014	rs12763563		0.00431558
57118	CAMK1D	10	12349547	12835545	0.000528	rs10752269	12692902			5.13e-05	rs12763563		0.00431558
57118	CAMK1D	10	12349547	12835545	0.000528	rs10906195	12693193			0.000109	rs12763563		0.00431558
57118	CAMK1D	10	12349547	12835545	0.000528	rs10752270	12693202			5.78e-05	rs12763563		0.00431558
57118	CAMK1D	10	12349547	12835545	0.000528	rs7896283	12695177			0.000452	rs12763563		0.00431558
57118	CAMK1D	10	12349547	12835545	0.000528	rs7071404	12695387			9.29e-05	rs12763563		0.00431558
57118	CAMK1D	10	12349547	12835545	0.000528	rs11257930	12696120			0.000209	rs12763563		0.00431558
57118	CAMK1D	10	12349547	12835545	0.000528	rs10906196	12696147			0.00186294	rs12763563		0.00431558
57118	CAMK1D	10	12349547	12835545	0.000528	rs7091892	12696507			0.000222	rs12763563		0.00431558
57118	CAMK1D	10	12349547	12835545	0.000528	rs61663121	12696562			3.37e-05	rs12763563		0.00431558
57118	CAMK1D	10	12349547	12835545	0.000528	rs4750247	12696961			4.21e-05	rs12763563		0.00431558
57118	CAMK1D	10	12349547	12835545	0.000528	rs7905330	12699535			0.000129	rs12763563		0.00431558
57118	CAMK1D	10	12349547	12835545	0.000528	rs11595685	12699789			3.85e-05	rs12763563		0.00431558
57118	CAMK1D	10	12349547	12835545	0.000528	rs10795973	12700598			0.000221	rs12763563		0.00431558
57118	CAMK1D	10	12349547	12835545	0.000528	rs10508445	12702818			0.000378	rs12763563		0.00431558
57118	CAMK1D	10	12349547	12835545	0.000528	rs4417163	12706737			0.000189	rs12763563		0.00431558
57118	CAMK1D	10	12349547	12835545	0.000528	rs7091959	12709724			0.000266	rs12763563		0.00431558
57118	CAMK1D	10	12349547	12835545	0.000528	rs7905192	12711949			4.52e-05	rs12763563		0.00431558
57118	CAMK1D	10	12349547	12835545	0.000528	rs3995695	12712070			0.000214	rs12763563		0.00431558
57118	CAMK1D	10	12349547	12835545	0.000528	rs7084625	12713040			0.000152	rs12763563		0.00431558
57118	CAMK1D	10	12349547	12835545	0.000528	rs72771775	12713327			0.000189	rs12763563		0.00431558
57118	CAMK1D	10	12349547	12835545	0.000528	rs12251362	12714269			0.000592	rs12763563		0.00431558
57118	CAMK1D	10	12349547	12835545	0.000528	rs12412190	12714721			0.0021208	rs12763563		0.00431558
57118	CAMK1D	10	12349547	12835545	0.000528	rs10752272	12715060			0.000453	rs12763563		0.00431558
57118	CAMK1D	10	12349547	12835545	0.000528	rs72771776	12715222			0.00029	rs12763563		0.00431558
57118	CAMK1D	10	12349547	12835545	0.000528	rs72771778	12715254			0.000307	rs12763563		0.00431558
57118	CAMK1D	10	12349547	12835545	0.000528	rs72771779	12715384			0.000258	rs12763563		0.00431558
57118	CAMK1D	10	12349547	12835545	0.000528	rs10906201	12715410			0.000155	rs12763563		0.00431558
57118	CAMK1D	10	12349547	12835545	0.000528	rs12411472	12716235			0.00124108	rs12763563		0.00431558
57118	CAMK1D	10	12349547	12835545	0.000528	rs147197209	12717311			0.00628927	rs12763563		0.00431558
57118	CAMK1D	10	12349547	12835545	0.000528	rs10795974	12717316			0.000165	rs12763563		0.00431558
57118	CAMK1D	10	12349547	12835545	0.000528	rs10795975	12717333			0.0003	rs12763563		0.00431558
57118	CAMK1D	10	12349547	12835545	0.000528	rs10906203	12719220			0.000133	rs12763563		0.00431558
57118	CAMK1D	10	12349547	12835545	0.000528	rs10906204	12719221			0.000273	rs12763563		0.00431558
57118	CAMK1D	10	12349547	12835545	0.000528	rs12250776	12719313			0.000133	rs12763563		0.00431558
57118	CAMK1D	10	12349547	12835545	0.000528	rs4747996	12720684			9.46e-05	rs12763563		0.00431558
57118	CAMK1D	10	12349547	12835545	0.000528	rs34329657	12720915			0.000151	rs12763563		0.00431558
57118	CAMK1D	10	12349547	12835545	0.000528	rs12413453	12722364			0.000849	rs12763563		0.00431558
57118	CAMK1D	10	12349547	12835545	0.000528	rs10508446	12722559			0.000126	rs12763563		0.00431558
57118	CAMK1D	10	12349547	12835545	0.000528	rs11257936	12723701			0.00148115	rs12763563		0.00431558
57118	CAMK1D	10	12349547	12835545	0.000528	rs10906205	12723946			0.00121983	rs12763563		0.00431558
57118	CAMK1D	10	12349547	12835545	0.000528	rs4520494	12724812			1.78e-05	rs12763563		0.00431558
57118	CAMK1D	10	12349547	12835545	0.000528	rs2895526	12726061			8.51e-05	rs12763563		0.00431558
57118	CAMK1D	10	12349547	12835545	0.000528	rs7895942	12727279			3.42e-05	rs12763563		0.00431558
57118	CAMK1D	10	12349547	12835545	0.000528	rs181518199	12728351			0.00148115	rs12763563		0.00431558
57118	CAMK1D	10	12349547	12835545	0.000528	rs4750248	12728876			5.23e-05	rs12763563		0.00431558
57118	CAMK1D	10	12349547	12835545	0.000528	rs45574831	12729334			2.22e-05	rs12763563		0.00431558
57118	CAMK1D	10	12349547	12835545	0.000528	rs12219652	12731398			4.33e-05	rs12763563		0.00431558
57118	CAMK1D	10	12349547	12835545	0.000528	rs12220703	12731447			6.75e-05	rs12763563		0.00431558
57118	CAMK1D	10	12349547	12835545	0.000528	rs58227987	12733551			3.65e-05	rs12763563		0.00431558
57118	CAMK1D	10	12349547	12835545	0.000528	rs111788475	12735236			5.53e-05	rs12763563		0.00431558
57118	CAMK1D	10	12349547	12835545	0.000528	rs10906206	12737703			0.00888996	rs12763563		0.00431558
57118	CAMK1D	10	12349547	12835545	0.000528	rs7074358	12738278			8.09e-05	rs12763563		0.00431558
57118	CAMK1D	10	12349547	12835545	0.000528	rs7901290	12738992			7.2e-05	rs12763563		0.00431558
57118	CAMK1D	10	12349547	12835545	0.000528	rs10906209	12740082			1.12e-05	rs12763563		0.00431558
57118	CAMK1D	10	12349547	12835545	0.000528	rs10795977	12740543			6.48e-05	rs12763563		0.00431558
57118	CAMK1D	10	12349547	12835545	0.000528	rs72771785	12741439			0.000107	rs12763563		0.00431558
57118	CAMK1D	10	12349547	12835545	0.000528	rs116984867	12742417			0.00550047	rs12763563		0.00431558
57118	CAMK1D	10	12349547	12835545	0.000528	rs61847363	12745648			5.79e-05	rs12763563		0.00431558
57118	CAMK1D	10	12349547	12835545	0.000528	rs12779964	12746568			8.11e-05	rs12763563		0.00431558
57118	CAMK1D	10	12349547	12835545	0.000528	rs4237425	12747528			0.00424717	rs12763563		0.00431558
57118	CAMK1D	10	12349547	12835545	0.000528	rs11257948	12747672			0.00432912	rs12763563		0.00431558
57118	CAMK1D	10	12349547	12835545	0.000528	rs949558	12749689			7.85e-05	rs12763563		0.00431558
57118	CAMK1D	10	12349547	12835545	0.000528	rs4237426	12750622			4.71e-05	rs12763563		0.00431558
57118	CAMK1D	10	12349547	12835545	0.000528	rs151129282	12753178			0.00534318	rs12763563		0.00431558
57118	CAMK1D	10	12349547	12835545	0.000528	rs867764	12754862			0.00148833	rs12763563		0.00431558
57118	CAMK1D	10	12349547	12835545	0.000528	rs12768945	12756636			0.00203142	rs12763563		0.00431558
57118	CAMK1D	10	12349547	12835545	0.000528	rs11257952	12756713			0.00016	rs12763563		0.00431558
57118	CAMK1D	10	12349547	12835545	0.000528	rs142420464	12757694			0.00648186	rs12763563		0.00431558
57118	CAMK1D	10	12349547	12835545	0.000528	rs1011071	12760321			0.000891	rs12763563		0.00431558
57118	CAMK1D	10	12349547	12835545	0.000528	rs7923465	12761684			0.00379402	rs12763563		0.00431558
57118	CAMK1D	10	12349547	12835545	0.000528	rs723211	12762303			0.00498425	rs12763563		0.00431558
57118	CAMK1D	10	12349547	12835545	0.000528	rs723210	12762476			0.001033	rs12763563		0.00431558
57118	CAMK1D	10	12349547	12835545	0.000528	rs7897465	12810275			0.00240935	rs12763563		0.00431558
57118	CAMK1D	10	12349547	12835545	0.000528	rs2493774	12815893			0.00604923	rs12763563		0.00431558
2885	GRB2	17	75318076	75405709	1.95e-05	rs190042460	75330435	0.009644			rs7216800		0.0043428
2885	GRB2	17	75318076	75405709	1.95e-05	chr17:75348487mm	75348487	0.003481			rs7216800		0.0043428
7850	IL1R2	2	101991960	102028544	0.00454196	rs62156108	102005224	0.002807			rs7561460		0.00434411
7850	IL1R2	2	101991960	102028544	0.00454196	rs77979242	102006007	0.002181			rs7561460		0.00434411
7850	IL1R2	2	101991960	102028544	0.00454196	rs77529550	102004987			0.00148354	rs7561460		0.00434411
7850	IL1R2	2	101991960	102028544	0.00454196	rs11692240	102006527			0.00764892	rs7561460		0.00434411
7850	IL1R2	2	101991960	102028544	0.00454196	rs12476007	102006813			0.00810774	rs7561460		0.00434411
7850	IL1R2	2	101991960	102028544	0.00454196	rs11695694	102008942			0.00950824	rs7561460		0.00434411
7850	IL1R2	2	101991960	102028544	0.00454196	rs13009405	102009401			0.00861192	rs7561460		0.00434411
7850	IL1R2	2	101991960	102028544	0.00454196	rs7559792	102010609			0.00922147	rs7561460		0.00434411
7850	IL1R2	2	101991960	102028544	0.00454196	rs78432877	102023297			0.00996093	rs7561460		0.00434411
11269	DDX19B	16	70289663	70335305	0.000365	rs150360461	70315279			0.00190195	psy_rs6499295		0.00439832
11269	DDX19B	16	70289663	70335305	0.000365	rs80128677	70335052			0.00104208	psy_rs6499295		0.00439832
2885	GRB2	17	75318076	75405709	1.95e-05	rs190042460	75330435	0.009644			rs8076407		0.00443398
2885	GRB2	17	75318076	75405709	1.95e-05	chr17:75348487mm	75348487	0.003481			rs8076407		0.00443398
1604	CD55	1	207321519	207386804	0.00166119	rs77405994	207340128	0.002216			rs7550821		0.00445415
1604	CD55	1	207321519	207386804	0.00166119	rs76132584	207348197	0.002368			rs7550821		0.00445415
1116	CHI3L1										rs3766537		0.00449359
5481	PPID										rs342317		0.00456311
1956	ERBB1	7	55019017	55211628	5.19e-05	rs11534100	55197390	0.007852			rs12718968		0.00456599
1956	ERBB1	7	55019017	55211628	5.19e-05	rs11238353	55201394	0.005907			rs12718968		0.00456599
1956	ERBB1	7	55019017	55211628	5.19e-05	rs17289575	55210733	0.007523			rs12718968		0.00456599
1956	ERBB1	7	55019017	55211628	5.19e-05	rs56164988	55035860		0.001722		rs12718968		0.00456599
1956	ERBB1	7	55019017	55211628	5.19e-05	rs12668421	55109177			0.00683754	rs12718968		0.00456599
1956	ERBB1	7	55019017	55211628	5.19e-05	rs11760406	55112410			0.00754223	rs12718968		0.00456599
1956	ERBB1	7	55019017	55211628	5.19e-05	rs4947488	55116555			0.00916854	rs12718968		0.00456599
1956	ERBB1	7	55019017	55211628	5.19e-05	rs4947965	55121812			0.00923422	rs12718968		0.00456599
1956	ERBB1	7	55019017	55211628	5.19e-05	rs11773818	55123968			0.00473587	rs12718968		0.00456599
1956	ERBB1	7	55019017	55211628	5.19e-05	rs11766798	55124319			0.00428943	rs12718968		0.00456599
1956	ERBB1	7	55019017	55211628	5.19e-05	rs17335891	55131064			0.00460681	rs12718968		0.00456599
1956	ERBB1	7	55019017	55211628	5.19e-05	rs12669701	55131670			0.00299502	rs12718968		0.00456599
1956	ERBB1	7	55019017	55211628	5.19e-05	rs1468724	55135473			0.00345462	rs12718968		0.00456599
1956	ERBB1	7	55019017	55211628	5.19e-05	rs73135277	55191509			0.00773571	rs12718968		0.00456599
1956	ERBB1	7	55019017	55211628	5.19e-05	rs73135282	55195582			0.00278997	rs12718968		0.00456599
5170	PDPK1	16	2537979	2603188	6.73e-06	rs117302448	2558654	0.002173			rs3094471		0.00456725
5170	PDPK1	16	2537979	2603188	6.73e-06	rs185371000	2554671			0.0019829	rs3094471		0.00456725
4087	SMAD2										rs9964102		0.00458359
7045	TGFBI	5	136028988	136063818	2.41e-07	rs187113414	136038163	0.002948			rs184704		0.00458499
7045	TGFBI	5	136028988	136063818	2.41e-07	rs4380648	136029849		0.005379		rs184704		0.00458499
7045	TGFBI	5	136028988	136063818	2.41e-07	rs12655507	136037490			0.00445144	rs184704		0.00458499
7045	TGFBI	5	136028988	136063818	2.41e-07	rs10900845	136041630			0.00344826	rs184704		0.00458499
7045	TGFBI	5	136028988	136063818	2.41e-07	rs28472837	136044003			0.00388777	rs184704		0.00458499
7045	TGFBI	5	136028988	136063818	2.41e-07	rs12518083	136044545			0.00371621	rs184704		0.00458499
7045	TGFBI	5	136028988	136063818	2.41e-07	rs7701533	136046520			0.00372563	rs184704		0.00458499
7045	TGFBI	5	136028988	136063818	2.41e-07	rs6596342	136049309			0.0036241	rs184704		0.00458499
7045	TGFBI	5	136028988	136063818	2.41e-07	rs6877638	136049587			0.00375405	rs184704		0.00458499
182	JAG1	20	10637684	10673999	0.00365452	rs7265068	10642129	0.008757			rs742920		0.00462415
182	JAG1	20	10637684	10673999	0.00365452	rs199807717	10643736	0.006193			rs742920		0.00462415
182	JAG1	20	10637684	10673999	0.00365452	rs7264849	10654864	0.00657			rs742920		0.00462415
182	JAG1	20	10637684	10673999	0.00365452	rs75173497	10658467	0.009625			rs742920		0.00462415
182	JAG1	20	10637684	10673999	0.00365452	rs79188827	10661428	0.002785			rs742920		0.00462415
182	JAG1	20	10637684	10673999	0.00365452	rs35531956	10638846		0.001635		rs742920		0.00462415
182	JAG1	20	10637684	10673999	0.00365452	rs6514116	10638568			0.0081508	rs742920		0.00462415
182	JAG1	20	10637684	10673999	0.00365452	rs2273060	10639385			0.000514	rs742920		0.00462415
182	JAG1	20	10637684	10673999	0.00365452	rs2273061	10639543			0.000636	rs742920		0.00462415
182	JAG1	20	10637684	10673999	0.00365452	rs3790159	10639923			0.0069775	rs742920		0.00462415
182	JAG1	20	10637684	10673999	0.00365452	rs3790160	10639988			0.0066512	rs742920		0.00462415
182	JAG1	20	10637684	10673999	0.00365452	rs3790161	10640090			0.00614045	rs742920		0.00462415
182	JAG1	20	10637684	10673999	0.00365452	rs6040061	10640306			0.00632849	rs742920		0.00462415
182	JAG1	20	10637684	10673999	0.00365452	rs7269017	10640444			0.0063944	rs742920		0.00462415
182	JAG1	20	10637684	10673999	0.00365452	rs66504061	10640800			0.00243332	rs742920		0.00462415
182	JAG1	20	10637684	10673999	0.00365452	rs6040063	10640877			0.00651478	rs742920		0.00462415
182	JAG1	20	10637684	10673999	0.00365452	rs34101498	10641228			0.0077983	rs742920		0.00462415
182	JAG1	20	10637684	10673999	0.00365452	rs3748479	10641633			0.00264241	rs742920		0.00462415
182	JAG1	20	10637684	10673999	0.00365452	rs7265068	10642129			0.000677	rs742920		0.00462415
182	JAG1	20	10637684	10673999	0.00365452	rs7267595	10643850			0.00531129	rs742920		0.00462415
182	JAG1	20	10637684	10673999	0.00365452	rs2235811	10644158			0.00596898	rs742920		0.00462415
182	JAG1	20	10637684	10673999	0.00365452	rs1883801	10647679			0.00165234	rs742920		0.00462415
182	JAG1	20	10637684	10673999	0.00365452	rs6077868	10649761			0.00135488	rs742920		0.00462415
182	JAG1	20	10637684	10673999	0.00365452	rs6133987	10650354			0.000748	rs742920		0.00462415
182	JAG1	20	10637684	10673999	0.00365452	rs6077869	10650510			0.000739	rs742920		0.00462415
182	JAG1	20	10637684	10673999	0.00365452	rs6077870	10652709			0.00319816	rs742920		0.00462415
182	JAG1	20	10637684	10673999	0.00365452	rs73611723	10654611			0.00336047	rs742920		0.00462415
4851	NOTCH1	9	136494433	136546048	4.85e-06	rs5320	136507473	0.002662			exm792714		0.00466936
4851	NOTCH1	9	136494433	136546048	4.85e-06	rs117634063	136511020	0.006858			exm792714		0.00466936
4851	NOTCH1	9	136494433	136546048	4.85e-06	rs1611129	136513183	0.007043			exm792714		0.00466936
4851	NOTCH1	9	136494433	136546048	4.85e-06	rs3025435	136525207	0.009936			exm792714		0.00466936
4851	NOTCH1	9	136494433	136546048	4.85e-06	rs138197709	136494550			0.00427169	exm792714		0.00466936
4851	NOTCH1	9	136494433	136546048	4.85e-06	rs12002610	136500458			0.00301648	exm792714		0.00466936
4851	NOTCH1	9	136494433	136546048	4.85e-06	rs3025382	136502321			0.00167687	exm792714		0.00466936
4851	NOTCH1	9	136494433	136546048	4.85e-06	rs3025383	136502369			0.00751969	exm792714		0.00466936
4851	NOTCH1	9	136494433	136546048	4.85e-06	rs12001868	136504074			0.00458142	exm792714		0.00466936
4851	NOTCH1	9	136494433	136546048	4.85e-06	rs1611118	136504923			0.000818	exm792714		0.00466936
4851	NOTCH1	9	136494433	136546048	4.85e-06	rs1611119	136505127			0.00100902	exm792714		0.00466936
4851	NOTCH1	9	136494433	136546048	4.85e-06	rs1108581	136505241			0.0040635	exm792714		0.00466936
4851	NOTCH1	9	136494433	136546048	4.85e-06	rs1611121	136507636			0.00140088	exm792714		0.00466936
4851	NOTCH1	9	136494433	136546048	4.85e-06	rs1611126	136509448			0.000896	exm792714		0.00466936
4851	NOTCH1	9	136494433	136546048	4.85e-06	rs3739886	136509679			0.000865	exm792714		0.00466936
4851	NOTCH1	9	136494433	136546048	4.85e-06	rs3739885	136509696			0.000896	exm792714		0.00466936
4851	NOTCH1	9	136494433	136546048	4.85e-06	rs3025408	136511374			0.000816	exm792714		0.00466936
4851	NOTCH1	9	136494433	136546048	4.85e-06	rs62575417	136511619			0.000185	exm792714		0.00466936
4851	NOTCH1	9	136494433	136546048	4.85e-06	rs2797854	136512071			0.000858	exm792714		0.00466936
4851	NOTCH1	9	136494433	136546048	4.85e-06	rs129884	136525086			0.0082718	exm792714		0.00466936
11269	DDX19B	16	70289663	70335305	0.000365	rs150360461	70315279			0.00190195	exm1255523		0.0046973
11269	DDX19B	16	70289663	70335305	0.000365	rs80128677	70335052			0.00104208	exm1255523		0.0046973
8740	TNFSF14	19	6661253	6670588	0.000187	rs35598085	6665795	0.007424			rs10426094		0.0047767
7531	YWHAE	17	1344275	1400222	0.000375	rs7211539	1344315	0.001727			rs4239070		0.00492155
7531	YWHAE	17	1344275	1400222	0.000375	rs7215340	1347240	0.001752			rs4239070		0.00492155
7531	YWHAE	17	1344275	1400222	0.000375	rs2063186	1348421	0.001671			rs4239070		0.00492155
7531	YWHAE	17	1344275	1400222	0.000375	rs2063187	1348989	0.001718			rs4239070		0.00492155
7531	YWHAE	17	1344275	1400222	0.000375	rs6502707	1350184	0.002154			rs4239070		0.00492155
7531	YWHAE	17	1344275	1400222	0.000375	rs12948915	1352429	0.002292			rs4239070		0.00492155
7531	YWHAE	17	1344275	1400222	0.000375	rs189076031	1353282	0.004853			rs4239070		0.00492155
7531	YWHAE	17	1344275	1400222	0.000375	rs34686768	1355228	0.000749			rs4239070		0.00492155
7531	YWHAE	17	1344275	1400222	0.000375	rs12937539	1361720	0.002313			rs4239070		0.00492155
7531	YWHAE	17	1344275	1400222	0.000375	rs12953079	1362141	0.002381			rs4239070		0.00492155
7531	YWHAE	17	1344275	1400222	0.000375	rs7211083	1363280	0.004482			rs4239070		0.00492155
7531	YWHAE	17	1344275	1400222	0.000375	rs7504032	1363327	0.00586			rs4239070		0.00492155
7531	YWHAE	17	1344275	1400222	0.000375	rs11360474	1363870	0.004643			rs4239070		0.00492155
7531	YWHAE	17	1344275	1400222	0.000375	rs7208411	1366413	0.00239			rs4239070		0.00492155
7531	YWHAE	17	1344275	1400222	0.000375	rs34086122	1369366	0.00225			rs4239070		0.00492155
7531	YWHAE	17	1344275	1400222	0.000375	rs34181570	1369702	0.002828			rs4239070		0.00492155
7531	YWHAE	17	1344275	1400222	0.000375	rs111340661	1370255	0.002739			rs4239070		0.00492155
7531	YWHAE	17	1344275	1400222	0.000375	rs2302456	1374503	0.0093			rs4239070		0.00492155
11093	ADAMTS13	9	133414358	133459402	0.00904104	rs12551776	133438040			0.00581701	rs2269337		0.00499853
7045	TGFBI	5	136028988	136063818	2.41e-07	rs187113414	136038163	0.002948			rs2673925		0.00504164
7045	TGFBI	5	136028988	136063818	2.41e-07	rs4380648	136029849		0.005379		rs2673925		0.00504164
7045	TGFBI	5	136028988	136063818	2.41e-07	rs12655507	136037490			0.00445144	rs2673925		0.00504164
7045	TGFBI	5	136028988	136063818	2.41e-07	rs10900845	136041630			0.00344826	rs2673925		0.00504164
7045	TGFBI	5	136028988	136063818	2.41e-07	rs28472837	136044003			0.00388777	rs2673925		0.00504164
7045	TGFBI	5	136028988	136063818	2.41e-07	rs12518083	136044545			0.00371621	rs2673925		0.00504164
7045	TGFBI	5	136028988	136063818	2.41e-07	rs7701533	136046520			0.00372563	rs2673925		0.00504164
7045	TGFBI	5	136028988	136063818	2.41e-07	rs6596342	136049309			0.0036241	rs2673925		0.00504164
7045	TGFBI	5	136028988	136063818	2.41e-07	rs6877638	136049587			0.00375405	rs2673925		0.00504164
4919	ROR1	1	63774017	64181498	0.000307	rs150213589	63798419	0.008975			rs1535872		0.00505025
4919	ROR1	1	63774017	64181498	0.000307	rs138400196	63956759	0.00975			rs1535872		0.00505025
4919	ROR1	1	63774017	64181498	0.000307	rs185124593	63937422			0.00800756	rs1535872		0.00505025
23705	CADM1	11	115169218	115504957	0.000481	rs61905806	115241032	0.00947			rs2513475		0.00506537
23705	CADM1	11	115169218	115504957	0.000481	rs11215499	115204118		0.007416		rs2513475		0.00506537
23705	CADM1	11	115169218	115504957	0.000481	rs74401334	115215472			0.00297646	rs2513475		0.00506537
23705	CADM1	11	115169218	115504957	0.000481	rs4938201	115218713			0.0033136	rs2513475		0.00506537
23705	CADM1	11	115169218	115504957	0.000481	rs2157614	115229392			0.00713839	rs2513475		0.00506537
23705	CADM1	11	115169218	115504957	0.000481	rs10891842	115239023			0.00846837	rs2513475		0.00506537
23705	CADM1	11	115169218	115504957	0.000481	rs10466583	115239648			0.00930679	rs2513475		0.00506537
23705	CADM1	11	115169218	115504957	0.000481	rs2027615	115244029			0.00392826	rs2513475		0.00506537
23705	CADM1	11	115169218	115504957	0.000481	rs1849328	115244431			0.00458881	rs2513475		0.00506537
23705	CADM1	11	115169218	115504957	0.000481	rs4938202	115249707			0.00581433	rs2513475		0.00506537
23705	CADM1	11	115169218	115504957	0.000481	rs2515331	115463268			0.00586678	rs2513475		0.00506537
23705	CADM1	11	115169218	115504957	0.000481	rs976946	115463765			0.00256035	rs2513475		0.00506537
23705	CADM1	11	115169218	115504957	0.000481	rs976947	115463786			0.0024923	rs2513475		0.00506537
4919	ROR1	1	63774017	64181498	0.000307	rs150213589	63798419	0.008975			rs2780881		0.00512533
4919	ROR1	1	63774017	64181498	0.000307	rs138400196	63956759	0.00975			rs2780881		0.00512533
4919	ROR1	1	63774017	64181498	0.000307	rs185124593	63937422			0.00800756	rs2780881		0.00512533
84623	KIRREL3	11	126423358	127003460	0.00746176	rs12796566	126922878	0.001084			rs483216		0.00513259
84623	KIRREL3	11	126423358	127003460	0.00746176	rs11220745	126935575	0.005505			rs483216		0.00513259
84623	KIRREL3	11	126423358	127003460	0.00746176	rs10893625	126944508	0.004161			rs483216		0.00513259
84623	KIRREL3	11	126423358	127003460	0.00746176	rs11220749	126945428	0.004534			rs483216		0.00513259
84623	KIRREL3	11	126423358	127003460	0.00746176	rs1000330	126950260	0.004555			rs483216		0.00513259
84623	KIRREL3	11	126423358	127003460	0.00746176	rs4402302	126953979	0.004796			rs483216		0.00513259
84623	KIRREL3	11	126423358	127003460	0.00746176	rs4390361	126958210	0.005302			rs483216		0.00513259
84623	KIRREL3	11	126423358	127003460	0.00746176	rs10893630	126958801	0.005226			rs483216		0.00513259
84623	KIRREL3	11	126423358	127003460	0.00746176	rs55835904	126961398	0.005734			rs483216		0.00513259
84623	KIRREL3	11	126423358	127003460	0.00746176	rs12786939	126962078	0.005257			rs483216		0.00513259
84623	KIRREL3	11	126423358	127003460	0.00746176	rs55873370	126962206	0.005305			rs483216		0.00513259
84623	KIRREL3	11	126423358	127003460	0.00746176	rs11220765	126966170	0.005117			rs483216		0.00513259
84623	KIRREL3	11	126423358	127003460	0.00746176	rs11220766	126967690	0.006047			rs483216		0.00513259
84623	KIRREL3	11	126423358	127003460	0.00746176	rs10893631	126968477	0.005374			rs483216		0.00513259
84623	KIRREL3	11	126423358	127003460	0.00746176	rs11220768	126969002	0.006159			rs483216		0.00513259
84623	KIRREL3	11	126423358	127003460	0.00746176	rs12225946	126971326	0.003863			rs483216		0.00513259
84623	KIRREL3	11	126423358	127003460	0.00746176	rs61907578	126973547	0.003657			rs483216		0.00513259
84623	KIRREL3	11	126423358	127003460	0.00746176	rs11220775	126977441	0.004271			rs483216		0.00513259
84623	KIRREL3	11	126423358	127003460	0.00746176	rs12788968	126979782	0.009652			rs483216		0.00513259
84623	KIRREL3	11	126423358	127003460	0.00746176	rs11220781	126983811	0.003778			rs483216		0.00513259
84623	KIRREL3	11	126423358	127003460	0.00746176	rs11220782	126984108	0.004415			rs483216		0.00513259
84623	KIRREL3	11	126423358	127003460	0.00746176	rs11220783	126984198	0.004206			rs483216		0.00513259
84623	KIRREL3	11	126423358	127003460	0.00746176	rs12798258	126984537	0.003724			rs483216		0.00513259
84623	KIRREL3	11	126423358	127003460	0.00746176	rs12800944	126987033	0.003792			rs483216		0.00513259
84623	KIRREL3	11	126423358	127003460	0.00746176	rs7925679	126988539	0.003831			rs483216		0.00513259
84623	KIRREL3	11	126423358	127003460	0.00746176	rs471302	126471989		0.002804		rs483216		0.00513259
84623	KIRREL3	11	126423358	127003460	0.00746176	rs61088374	126479998		0.004877		rs483216		0.00513259
84623	KIRREL3	11	126423358	127003460	0.00746176	rs1946087	126622674		0.000118		rs483216		0.00513259
84623	KIRREL3	11	126423358	127003460	0.00746176	rs7103671	126888268		0.00781		rs483216		0.00513259
84623	KIRREL3	11	126423358	127003460	0.00746176	rs1944839	126998526		0.000186		rs483216		0.00513259
84623	KIRREL3	11	126423358	127003460	0.00746176	rs650988	126468970			0.00427464	rs483216		0.00513259
84623	KIRREL3	11	126423358	127003460	0.00746176	rs489487	126473750			0.00506174	rs483216		0.00513259
84623	KIRREL3	11	126423358	127003460	0.00746176	rs117050320	126518045			0.00768599	rs483216		0.00513259
84623	KIRREL3	11	126423358	127003460	0.00746176	rs79317100	126595524			0.00910123	rs483216		0.00513259
84623	KIRREL3	11	126423358	127003460	0.00746176	rs61897913	126599005			0.00291206	rs483216		0.00513259
84623	KIRREL3	11	126423358	127003460	0.00746176	rs61897914	126600066			0.00211252	rs483216		0.00513259
84623	KIRREL3	11	126423358	127003460	0.00746176	rs12286090	126600455			0.00131917	rs483216		0.00513259
84623	KIRREL3	11	126423358	127003460	0.00746176	rs7114947	126602248			0.000259	rs483216		0.00513259
84623	KIRREL3	11	126423358	127003460	0.00746176	rs7131158	126602453			0.000187	rs483216		0.00513259
84623	KIRREL3	11	126423358	127003460	0.00746176	rs58352754	126603276			0.000259	rs483216		0.00513259
84623	KIRREL3	11	126423358	127003460	0.00746176	rs59339446	126603342			0.000244	rs483216		0.00513259
84623	KIRREL3	11	126423358	127003460	0.00746176	rs73573433	126604137			0.000192	rs483216		0.00513259
84623	KIRREL3	11	126423358	127003460	0.00746176	rs73573436	126604815			0.000136	rs483216		0.00513259
84623	KIRREL3	11	126423358	127003460	0.00746176	rs73573438	126605088			0.000124	rs483216		0.00513259
84623	KIRREL3	11	126423358	127003460	0.00746176	rs7950666	126607095			0.000114	rs483216		0.00513259
84623	KIRREL3	11	126423358	127003460	0.00746176	rs12282496	126607846			0.000135	rs483216		0.00513259
84623	KIRREL3	11	126423358	127003460	0.00746176	rs3889461	126608705			0.00928539	rs483216		0.00513259
84623	KIRREL3	11	126423358	127003460	0.00746176	rs73573440	126608828			0.00125343	rs483216		0.00513259
84623	KIRREL3	11	126423358	127003460	0.00746176	rs57532066	126620012			0.000604	rs483216		0.00513259
84623	KIRREL3	11	126423358	127003460	0.00746176	rs56234229	126620142			0.000619	rs483216		0.00513259
84623	KIRREL3	11	126423358	127003460	0.00746176	rs11220598	126620900			0.000582	rs483216		0.00513259
84623	KIRREL3	11	126423358	127003460	0.00746176	rs952316	126623635			0.00911801	rs483216		0.00513259
84623	KIRREL3	11	126423358	127003460	0.00746176	rs1946080	126627336			0.00663743	rs483216		0.00513259
84623	KIRREL3	11	126423358	127003460	0.00746176	rs2226935	126630431			0.00684542	rs483216		0.00513259
84623	KIRREL3	11	126423358	127003460	0.00746176	rs117612101	126639371			0.00729625	rs483216		0.00513259
84623	KIRREL3	11	126423358	127003460	0.00746176	rs77767485	126640181			0.00426973	rs483216		0.00513259
84623	KIRREL3	11	126423358	127003460	0.00746176	rs7950728	126644477			0.00834834	rs483216		0.00513259
84623	KIRREL3	11	126423358	127003460	0.00746176	rs7930321	126648143			0.0071105	rs483216		0.00513259
84623	KIRREL3	11	126423358	127003460	0.00746176	rs939530	126652326			0.00886952	rs483216		0.00513259
84623	KIRREL3	11	126423358	127003460	0.00746176	rs11220606	126652604			0.00866164	rs483216		0.00513259
84623	KIRREL3	11	126423358	127003460	0.00746176	rs1540243	126652757			0.00910332	rs483216		0.00513259
84623	KIRREL3	11	126423358	127003460	0.00746176	rs116871769	126658617			0.00420727	rs483216		0.00513259
84623	KIRREL3	11	126423358	127003460	0.00746176	rs142419624	126664276			0.00549541	rs483216		0.00513259
84623	KIRREL3	11	126423358	127003460	0.00746176	rs145611754	126664877			0.000648	rs483216		0.00513259
84623	KIRREL3	11	126423358	127003460	0.00746176	rs11220612	126665209			0.00608695	rs483216		0.00513259
84623	KIRREL3	11	126423358	127003460	0.00746176	rs10893568	126665488			0.00791225	rs483216		0.00513259
84623	KIRREL3	11	126423358	127003460	0.00746176	rs11823187	126666122			0.00328927	rs483216		0.00513259
84623	KIRREL3	11	126423358	127003460	0.00746176	rs7938935	126678646			0.00506524	rs483216		0.00513259
84623	KIRREL3	11	126423358	127003460	0.00746176	rs12226304	126684149			0.00954553	rs483216		0.00513259
84623	KIRREL3	11	126423358	127003460	0.00746176	rs1879451	126689058			0.00903441	rs483216		0.00513259
84623	KIRREL3	11	126423358	127003460	0.00746176	rs1879450	126689100			0.00829469	rs483216		0.00513259
84623	KIRREL3	11	126423358	127003460	0.00746176	rs1106805	126689554			0.00913692	rs483216		0.00513259
84623	KIRREL3	11	126423358	127003460	0.00746176	rs111329786	126689772			0.00600344	rs483216		0.00513259
84623	KIRREL3	11	126423358	127003460	0.00746176	rs1104759	126691002			0.00935621	rs483216		0.00513259
84623	KIRREL3	11	126423358	127003460	0.00746176	rs939518	126691766			0.00936052	rs483216		0.00513259
84623	KIRREL3	11	126423358	127003460	0.00746176	rs73026512	126692887			0.00964939	rs483216		0.00513259
84623	KIRREL3	11	126423358	127003460	0.00746176	rs4937188	126696167			0.00934975	rs483216		0.00513259
84623	KIRREL3	11	126423358	127003460	0.00746176	rs4937189	126696372			0.00761553	rs483216		0.00513259
84623	KIRREL3	11	126423358	127003460	0.00746176	rs10750352	126702154			0.00399485	rs483216		0.00513259
84623	KIRREL3	11	126423358	127003460	0.00746176	rs11220632	126702168			0.00992887	rs483216		0.00513259
84623	KIRREL3	11	126423358	127003460	0.00746176	rs12794371	126709400			0.00290737	rs483216		0.00513259
84623	KIRREL3	11	126423358	127003460	0.00746176	rs1544277	126762932			0.00879832	rs483216		0.00513259
84623	KIRREL3	11	126423358	127003460	0.00746176	rs111534858	126764428			0.00179143	rs483216		0.00513259
84623	KIRREL3	11	126423358	127003460	0.00746176	rs10893604	126770333			0.00274789	rs483216		0.00513259
84623	KIRREL3	11	126423358	127003460	0.00746176	rs1940001	126771801			0.00237247	rs483216		0.00513259
84623	KIRREL3	11	126423358	127003460	0.00746176	rs117366297	126890367			0.000192	rs483216		0.00513259
84623	KIRREL3	11	126423358	127003460	0.00746176	rs524712	126899760			0.00371621	rs483216		0.00513259
84623	KIRREL3	11	126423358	127003460	0.00746176	rs661021	126934147			0.00627625	rs483216		0.00513259
84623	KIRREL3	11	126423358	127003460	0.00746176	rs610839	126939290			0.00622874	rs483216		0.00513259
84623	KIRREL3	11	126423358	127003460	0.00746176	rs604882	126943408			0.00538518	rs483216		0.00513259
84623	KIRREL3	11	126423358	127003460	0.00746176	rs626107	126953236			0.0066696	rs483216		0.00513259
84623	KIRREL3	11	126423358	127003460	0.00746176	rs11533188	126957912			0.00552841	rs483216		0.00513259
84623	KIRREL3	11	126423358	127003460	0.00746176	rs606591	126963772			0.00398474	rs483216		0.00513259
84623	KIRREL3	11	126423358	127003460	0.00746176	rs9888293	126978568			0.00497966	rs483216		0.00513259
84623	KIRREL3	11	126423358	127003460	0.00746176	rs7937632	126991637			0.00383619	rs483216		0.00513259
84623	KIRREL3	11	126423358	127003460	0.00746176	rs1944839	126998526			0.00664661	rs483216		0.00513259
84623	KIRREL3	11	126423358	127003460	0.00746176	rs73015612	126999446			0.000764	rs483216		0.00513259
84623	KIRREL3	11	126423358	127003460	0.00746176	rs7109301	127002236			0.00233238	rs483216		0.00513259
84623	KIRREL3	11	126423358	127003460	0.00746176	rs7113886	127003177			0.000238	rs483216		0.00513259
3482	IGF2R	6	159969082	160113507	0.00429663	rs71565748	160091836	0.003327			rs7760064		0.00525249
3482	IGF2R	6	159969082	160113507	0.00429663	rs80023889	159991323			0.00927257	rs7760064		0.00525249
4317	MMP8										rs17379654		0.00530328
5657	PRTN3										rs351967		0.00533173
355	FAS										rs10509536		0.00536661
966	CD59	11	33703010	33736479	0.00856353	rs831613	33720473	0.002304			rs836098		0.00544327
966	CD59	11	33703010	33736479	0.00856353	rs142988291	33729228	0.003919			rs836098		0.00544327
354	KLK3										rs2042279		0.00548691
1948	EFNB2										rs954580		0.00554499
57556	SEMA6A	5	116443555	116574823	0.000483	rs78945999	116460523	0.009611			rs2546511		0.00555644
57556	SEMA6A	5	116443555	116574823	0.000483	rs149678743	116495010	0.002906			rs2546511		0.00555644
57556	SEMA6A	5	116443555	116574823	0.000483	rs148001329	116503027	0.001707			rs2546511		0.00555644
57556	SEMA6A	5	116443555	116574823	0.000483	rs1021515	116543530		0.007105		rs2546511		0.00555644
3934	LCN2										rs888236		0.005682
2023	ENO1	1	8861000	8879190	0.000741	rs55840223	8862787			0.00789769	rs228666		0.00568215
2023	ENO1	1	8861000	8879190	0.000741	rs55939938	8863664			0.00670039	rs228666		0.00568215
2023	ENO1	1	8861000	8879190	0.000741	rs12137865	8868406			0.00711214	rs228666		0.00568215
2023	ENO1	1	8861000	8879190	0.000741	rs7548307	8868981			0.00698393	rs228666		0.00568215
2023	ENO1	1	8861000	8879190	0.000741	rs7551510	8870134			0.00759451	rs228666		0.00568215
2023	ENO1	1	8861000	8879190	0.000741	rs7520572	8871690			0.00682653	rs228666		0.00568215
2023	ENO1	1	8861000	8879190	0.000741	rs75634300	8872455			0.0060062	rs228666		0.00568215
2023	ENO1	1	8861000	8879190	0.000741	rs56280806	8875542			0.00569115	rs228666		0.00568215
2023	ENO1	1	8861000	8879190	0.000741	rs11121237	8876392			0.00589386	rs228666		0.00568215
9173	IL1RL1										exm217591		0.00579417
182	JAG1	20	10637684	10673999	0.00365452	rs7265068	10642129	0.008757			rs11087024		0.00581801
182	JAG1	20	10637684	10673999	0.00365452	rs199807717	10643736	0.006193			rs11087024		0.00581801
182	JAG1	20	10637684	10673999	0.00365452	rs7264849	10654864	0.00657			rs11087024		0.00581801
182	JAG1	20	10637684	10673999	0.00365452	rs75173497	10658467	0.009625			rs11087024		0.00581801
182	JAG1	20	10637684	10673999	0.00365452	rs79188827	10661428	0.002785			rs11087024		0.00581801
182	JAG1	20	10637684	10673999	0.00365452	rs35531956	10638846		0.001635		rs11087024		0.00581801
182	JAG1	20	10637684	10673999	0.00365452	rs6514116	10638568			0.0081508	rs11087024		0.00581801
182	JAG1	20	10637684	10673999	0.00365452	rs2273060	10639385			0.000514	rs11087024		0.00581801
182	JAG1	20	10637684	10673999	0.00365452	rs2273061	10639543			0.000636	rs11087024		0.00581801
182	JAG1	20	10637684	10673999	0.00365452	rs3790159	10639923			0.0069775	rs11087024		0.00581801
182	JAG1	20	10637684	10673999	0.00365452	rs3790160	10639988			0.0066512	rs11087024		0.00581801
182	JAG1	20	10637684	10673999	0.00365452	rs3790161	10640090			0.00614045	rs11087024		0.00581801
182	JAG1	20	10637684	10673999	0.00365452	rs6040061	10640306			0.00632849	rs11087024		0.00581801
182	JAG1	20	10637684	10673999	0.00365452	rs7269017	10640444			0.0063944	rs11087024		0.00581801
182	JAG1	20	10637684	10673999	0.00365452	rs66504061	10640800			0.00243332	rs11087024		0.00581801
182	JAG1	20	10637684	10673999	0.00365452	rs6040063	10640877			0.00651478	rs11087024		0.00581801
182	JAG1	20	10637684	10673999	0.00365452	rs34101498	10641228			0.0077983	rs11087024		0.00581801
182	JAG1	20	10637684	10673999	0.00365452	rs3748479	10641633			0.00264241	rs11087024		0.00581801
182	JAG1	20	10637684	10673999	0.00365452	rs7265068	10642129			0.000677	rs11087024		0.00581801
182	JAG1	20	10637684	10673999	0.00365452	rs7267595	10643850			0.00531129	rs11087024		0.00581801
182	JAG1	20	10637684	10673999	0.00365452	rs2235811	10644158			0.00596898	rs11087024		0.00581801
182	JAG1	20	10637684	10673999	0.00365452	rs1883801	10647679			0.00165234	rs11087024		0.00581801
182	JAG1	20	10637684	10673999	0.00365452	rs6077868	10649761			0.00135488	rs11087024		0.00581801
182	JAG1	20	10637684	10673999	0.00365452	rs6133987	10650354			0.000748	rs11087024		0.00581801
182	JAG1	20	10637684	10673999	0.00365452	rs6077869	10650510			0.000739	rs11087024		0.00581801
182	JAG1	20	10637684	10673999	0.00365452	rs6077870	10652709			0.00319816	rs11087024		0.00581801
182	JAG1	20	10637684	10673999	0.00365452	rs73611723	10654611			0.00336047	rs11087024		0.00581801
176	ACAN	15	88803436	88875353	0.000126	chr15:88821577	88821577	0.003131			rs2018052		0.00583808
176	ACAN	15	88803436	88875353	0.000126	rs28553446	88805148		0.001814		rs2018052		0.00583808
176	ACAN	15	88803436	88875353	0.000126	rs11631584	88843144		0.006584		rs2018052		0.00583808
176	ACAN	15	88803436	88875353	0.000126	rs11635754	88819059			0.00145714	rs2018052		0.00583808
176	ACAN	15	88803436	88875353	0.000126	rs11073770	88820515			0.00243949	rs2018052		0.00583808
176	ACAN	15	88803436	88875353	0.000126	rs11073771	88820790			0.00462168	rs2018052		0.00583808
176	ACAN	15	88803436	88875353	0.000126	rs12592487	88821184			0.00313473	rs2018052		0.00583808
176	ACAN	15	88803436	88875353	0.000126	rs16941598	88822333			0.00140929	rs2018052		0.00583808
176	ACAN	15	88803436	88875353	0.000126	rs16941600	88822674			0.000146	rs2018052		0.00583808
176	ACAN	15	88803436	88875353	0.000126	rs1530310	88822927			7.57e-05	rs2018052		0.00583808
176	ACAN	15	88803436	88875353	0.000126	rs894292	88823209			0.00678578	rs2018052		0.00583808
176	ACAN	15	88803436	88875353	0.000126	rs55968451	88823504			0.00622444	rs2018052		0.00583808
176	ACAN	15	88803436	88875353	0.000126	rs894291	88824507			0.00740798	rs2018052		0.00583808
6283	S100A12										rs1560832		0.00584704
9173	IL1RL1										rs12999517		0.00589514
51727	CMPK1	1	47333790	47378839	0.00435989	rs549972541	47343053			0.000251	rs11579058		0.00593859
51727	CMPK1	1	47333790	47378839	0.00435989	rs72681952	47371453			0.000375	rs11579058		0.00593859
3482	IGF2R	6	159969082	160113507	0.00429663	rs71565748	160091836	0.003327			rs3120139		0.00598595
3482	IGF2R	6	159969082	160113507	0.00429663	rs80023889	159991323			0.00927257	rs3120139		0.00598595
84623	KIRREL3	11	126423358	127003460	0.00746176	rs12796566	126922878	0.001084			rs1944622		0.00599088
84623	KIRREL3	11	126423358	127003460	0.00746176	rs11220745	126935575	0.005505			rs1944622		0.00599088
84623	KIRREL3	11	126423358	127003460	0.00746176	rs10893625	126944508	0.004161			rs1944622		0.00599088
84623	KIRREL3	11	126423358	127003460	0.00746176	rs11220749	126945428	0.004534			rs1944622		0.00599088
84623	KIRREL3	11	126423358	127003460	0.00746176	rs1000330	126950260	0.004555			rs1944622		0.00599088
84623	KIRREL3	11	126423358	127003460	0.00746176	rs4402302	126953979	0.004796			rs1944622		0.00599088
84623	KIRREL3	11	126423358	127003460	0.00746176	rs4390361	126958210	0.005302			rs1944622		0.00599088
84623	KIRREL3	11	126423358	127003460	0.00746176	rs10893630	126958801	0.005226			rs1944622		0.00599088
84623	KIRREL3	11	126423358	127003460	0.00746176	rs55835904	126961398	0.005734			rs1944622		0.00599088
84623	KIRREL3	11	126423358	127003460	0.00746176	rs12786939	126962078	0.005257			rs1944622		0.00599088
84623	KIRREL3	11	126423358	127003460	0.00746176	rs55873370	126962206	0.005305			rs1944622		0.00599088
84623	KIRREL3	11	126423358	127003460	0.00746176	rs11220765	126966170	0.005117			rs1944622		0.00599088
84623	KIRREL3	11	126423358	127003460	0.00746176	rs11220766	126967690	0.006047			rs1944622		0.00599088
84623	KIRREL3	11	126423358	127003460	0.00746176	rs10893631	126968477	0.005374			rs1944622		0.00599088
84623	KIRREL3	11	126423358	127003460	0.00746176	rs11220768	126969002	0.006159			rs1944622		0.00599088
84623	KIRREL3	11	126423358	127003460	0.00746176	rs12225946	126971326	0.003863			rs1944622		0.00599088
84623	KIRREL3	11	126423358	127003460	0.00746176	rs61907578	126973547	0.003657			rs1944622		0.00599088
84623	KIRREL3	11	126423358	127003460	0.00746176	rs11220775	126977441	0.004271			rs1944622		0.00599088
84623	KIRREL3	11	126423358	127003460	0.00746176	rs12788968	126979782	0.009652			rs1944622		0.00599088
84623	KIRREL3	11	126423358	127003460	0.00746176	rs11220781	126983811	0.003778			rs1944622		0.00599088
84623	KIRREL3	11	126423358	127003460	0.00746176	rs11220782	126984108	0.004415			rs1944622		0.00599088
84623	KIRREL3	11	126423358	127003460	0.00746176	rs11220783	126984198	0.004206			rs1944622		0.00599088
84623	KIRREL3	11	126423358	127003460	0.00746176	rs12798258	126984537	0.003724			rs1944622		0.00599088
84623	KIRREL3	11	126423358	127003460	0.00746176	rs12800944	126987033	0.003792			rs1944622		0.00599088
84623	KIRREL3	11	126423358	127003460	0.00746176	rs7925679	126988539	0.003831			rs1944622		0.00599088
84623	KIRREL3	11	126423358	127003460	0.00746176	rs471302	126471989		0.002804		rs1944622		0.00599088
84623	KIRREL3	11	126423358	127003460	0.00746176	rs61088374	126479998		0.004877		rs1944622		0.00599088
84623	KIRREL3	11	126423358	127003460	0.00746176	rs1946087	126622674		0.000118		rs1944622		0.00599088
84623	KIRREL3	11	126423358	127003460	0.00746176	rs7103671	126888268		0.00781		rs1944622		0.00599088
84623	KIRREL3	11	126423358	127003460	0.00746176	rs1944839	126998526		0.000186		rs1944622		0.00599088
84623	KIRREL3	11	126423358	127003460	0.00746176	rs650988	126468970			0.00427464	rs1944622		0.00599088
84623	KIRREL3	11	126423358	127003460	0.00746176	rs489487	126473750			0.00506174	rs1944622		0.00599088
84623	KIRREL3	11	126423358	127003460	0.00746176	rs117050320	126518045			0.00768599	rs1944622		0.00599088
84623	KIRREL3	11	126423358	127003460	0.00746176	rs79317100	126595524			0.00910123	rs1944622		0.00599088
84623	KIRREL3	11	126423358	127003460	0.00746176	rs61897913	126599005			0.00291206	rs1944622		0.00599088
84623	KIRREL3	11	126423358	127003460	0.00746176	rs61897914	126600066			0.00211252	rs1944622		0.00599088
84623	KIRREL3	11	126423358	127003460	0.00746176	rs12286090	126600455			0.00131917	rs1944622		0.00599088
84623	KIRREL3	11	126423358	127003460	0.00746176	rs7114947	126602248			0.000259	rs1944622		0.00599088
84623	KIRREL3	11	126423358	127003460	0.00746176	rs7131158	126602453			0.000187	rs1944622		0.00599088
84623	KIRREL3	11	126423358	127003460	0.00746176	rs58352754	126603276			0.000259	rs1944622		0.00599088
84623	KIRREL3	11	126423358	127003460	0.00746176	rs59339446	126603342			0.000244	rs1944622		0.00599088
84623	KIRREL3	11	126423358	127003460	0.00746176	rs73573433	126604137			0.000192	rs1944622		0.00599088
84623	KIRREL3	11	126423358	127003460	0.00746176	rs73573436	126604815			0.000136	rs1944622		0.00599088
84623	KIRREL3	11	126423358	127003460	0.00746176	rs73573438	126605088			0.000124	rs1944622		0.00599088
84623	KIRREL3	11	126423358	127003460	0.00746176	rs7950666	126607095			0.000114	rs1944622		0.00599088
84623	KIRREL3	11	126423358	127003460	0.00746176	rs12282496	126607846			0.000135	rs1944622		0.00599088
84623	KIRREL3	11	126423358	127003460	0.00746176	rs3889461	126608705			0.00928539	rs1944622		0.00599088
84623	KIRREL3	11	126423358	127003460	0.00746176	rs73573440	126608828			0.00125343	rs1944622		0.00599088
84623	KIRREL3	11	126423358	127003460	0.00746176	rs57532066	126620012			0.000604	rs1944622		0.00599088
84623	KIRREL3	11	126423358	127003460	0.00746176	rs56234229	126620142			0.000619	rs1944622		0.00599088
84623	KIRREL3	11	126423358	127003460	0.00746176	rs11220598	126620900			0.000582	rs1944622		0.00599088
84623	KIRREL3	11	126423358	127003460	0.00746176	rs952316	126623635			0.00911801	rs1944622		0.00599088
84623	KIRREL3	11	126423358	127003460	0.00746176	rs1946080	126627336			0.00663743	rs1944622		0.00599088
84623	KIRREL3	11	126423358	127003460	0.00746176	rs2226935	126630431			0.00684542	rs1944622		0.00599088
84623	KIRREL3	11	126423358	127003460	0.00746176	rs117612101	126639371			0.00729625	rs1944622		0.00599088
84623	KIRREL3	11	126423358	127003460	0.00746176	rs77767485	126640181			0.00426973	rs1944622		0.00599088
84623	KIRREL3	11	126423358	127003460	0.00746176	rs7950728	126644477			0.00834834	rs1944622		0.00599088
84623	KIRREL3	11	126423358	127003460	0.00746176	rs7930321	126648143			0.0071105	rs1944622		0.00599088
84623	KIRREL3	11	126423358	127003460	0.00746176	rs939530	126652326			0.00886952	rs1944622		0.00599088
84623	KIRREL3	11	126423358	127003460	0.00746176	rs11220606	126652604			0.00866164	rs1944622		0.00599088
84623	KIRREL3	11	126423358	127003460	0.00746176	rs1540243	126652757			0.00910332	rs1944622		0.00599088
84623	KIRREL3	11	126423358	127003460	0.00746176	rs116871769	126658617			0.00420727	rs1944622		0.00599088
84623	KIRREL3	11	126423358	127003460	0.00746176	rs142419624	126664276			0.00549541	rs1944622		0.00599088
84623	KIRREL3	11	126423358	127003460	0.00746176	rs145611754	126664877			0.000648	rs1944622		0.00599088
84623	KIRREL3	11	126423358	127003460	0.00746176	rs11220612	126665209			0.00608695	rs1944622		0.00599088
84623	KIRREL3	11	126423358	127003460	0.00746176	rs10893568	126665488			0.00791225	rs1944622		0.00599088
84623	KIRREL3	11	126423358	127003460	0.00746176	rs11823187	126666122			0.00328927	rs1944622		0.00599088
84623	KIRREL3	11	126423358	127003460	0.00746176	rs7938935	126678646			0.00506524	rs1944622		0.00599088
84623	KIRREL3	11	126423358	127003460	0.00746176	rs12226304	126684149			0.00954553	rs1944622		0.00599088
84623	KIRREL3	11	126423358	127003460	0.00746176	rs1879451	126689058			0.00903441	rs1944622		0.00599088
84623	KIRREL3	11	126423358	127003460	0.00746176	rs1879450	126689100			0.00829469	rs1944622		0.00599088
84623	KIRREL3	11	126423358	127003460	0.00746176	rs1106805	126689554			0.00913692	rs1944622		0.00599088
84623	KIRREL3	11	126423358	127003460	0.00746176	rs111329786	126689772			0.00600344	rs1944622		0.00599088
84623	KIRREL3	11	126423358	127003460	0.00746176	rs1104759	126691002			0.00935621	rs1944622		0.00599088
84623	KIRREL3	11	126423358	127003460	0.00746176	rs939518	126691766			0.00936052	rs1944622		0.00599088
84623	KIRREL3	11	126423358	127003460	0.00746176	rs73026512	126692887			0.00964939	rs1944622		0.00599088
84623	KIRREL3	11	126423358	127003460	0.00746176	rs4937188	126696167			0.00934975	rs1944622		0.00599088
84623	KIRREL3	11	126423358	127003460	0.00746176	rs4937189	126696372			0.00761553	rs1944622		0.00599088
84623	KIRREL3	11	126423358	127003460	0.00746176	rs10750352	126702154			0.00399485	rs1944622		0.00599088
84623	KIRREL3	11	126423358	127003460	0.00746176	rs11220632	126702168			0.00992887	rs1944622		0.00599088
84623	KIRREL3	11	126423358	127003460	0.00746176	rs12794371	126709400			0.00290737	rs1944622		0.00599088
84623	KIRREL3	11	126423358	127003460	0.00746176	rs1544277	126762932			0.00879832	rs1944622		0.00599088
84623	KIRREL3	11	126423358	127003460	0.00746176	rs111534858	126764428			0.00179143	rs1944622		0.00599088
84623	KIRREL3	11	126423358	127003460	0.00746176	rs10893604	126770333			0.00274789	rs1944622		0.00599088
84623	KIRREL3	11	126423358	127003460	0.00746176	rs1940001	126771801			0.00237247	rs1944622		0.00599088
84623	KIRREL3	11	126423358	127003460	0.00746176	rs117366297	126890367			0.000192	rs1944622		0.00599088
84623	KIRREL3	11	126423358	127003460	0.00746176	rs524712	126899760			0.00371621	rs1944622		0.00599088
84623	KIRREL3	11	126423358	127003460	0.00746176	rs661021	126934147			0.00627625	rs1944622		0.00599088
84623	KIRREL3	11	126423358	127003460	0.00746176	rs610839	126939290			0.00622874	rs1944622		0.00599088
84623	KIRREL3	11	126423358	127003460	0.00746176	rs604882	126943408			0.00538518	rs1944622		0.00599088
84623	KIRREL3	11	126423358	127003460	0.00746176	rs626107	126953236			0.0066696	rs1944622		0.00599088
84623	KIRREL3	11	126423358	127003460	0.00746176	rs11533188	126957912			0.00552841	rs1944622		0.00599088
84623	KIRREL3	11	126423358	127003460	0.00746176	rs606591	126963772			0.00398474	rs1944622		0.00599088
84623	KIRREL3	11	126423358	127003460	0.00746176	rs9888293	126978568			0.00497966	rs1944622		0.00599088
84623	KIRREL3	11	126423358	127003460	0.00746176	rs7937632	126991637			0.00383619	rs1944622		0.00599088
84623	KIRREL3	11	126423358	127003460	0.00746176	rs1944839	126998526			0.00664661	rs1944622		0.00599088
84623	KIRREL3	11	126423358	127003460	0.00746176	rs73015612	126999446			0.000764	rs1944622		0.00599088
84623	KIRREL3	11	126423358	127003460	0.00746176	rs7109301	127002236			0.00233238	rs1944622		0.00599088
84623	KIRREL3	11	126423358	127003460	0.00746176	rs7113886	127003177			0.000238	rs1944622		0.00599088
5578	PRKCA	17	66302613	66810743	9.74e-05	rs12945290	66378997	0.005048			rs4147983		0.00601997
5578	PRKCA	17	66302613	66810743	9.74e-05	rs35722605	66383608	0.008313			rs4147983		0.00601997
5578	PRKCA	17	66302613	66810743	9.74e-05	rs1007041	66384554	0.004449			rs4147983		0.00601997
5578	PRKCA	17	66302613	66810743	9.74e-05	rs59034241	66394038	0.007441			rs4147983		0.00601997
5578	PRKCA	17	66302613	66810743	9.74e-05	rs4968895	66397134	0.007147			rs4147983		0.00601997
5578	PRKCA	17	66302613	66810743	9.74e-05	rs72841868	66397740	0.00735			rs4147983		0.00601997
5578	PRKCA	17	66302613	66810743	9.74e-05	rs374644476	66407929	0.005296			rs4147983		0.00601997
5578	PRKCA	17	66302613	66810743	9.74e-05	rs368908502	66409447	0.006976			rs4147983		0.00601997
5578	PRKCA	17	66302613	66810743	9.74e-05	rs11654949	66412417	0.004068			rs4147983		0.00601997
5578	PRKCA	17	66302613	66810743	9.74e-05	rs146791223	66412931	0.008109			rs4147983		0.00601997
5578	PRKCA	17	66302613	66810743	9.74e-05	rs8075656	66413539	0.008309			rs4147983		0.00601997
5578	PRKCA	17	66302613	66810743	9.74e-05	rs3833120	66417402	0.008276			rs4147983		0.00601997
5578	PRKCA	17	66302613	66810743	9.74e-05	rs59133474	66421203	0.004255			rs4147983		0.00601997
5578	PRKCA	17	66302613	66810743	9.74e-05	rs1006226	66422390	0.009663			rs4147983		0.00601997
5578	PRKCA	17	66302613	66810743	9.74e-05	chr17:66482668	66482668	0.004039			rs4147983		0.00601997
5578	PRKCA	17	66302613	66810743	9.74e-05	rs151262170	66521332	0.007115			rs4147983		0.00601997
5578	PRKCA	17	66302613	66810743	9.74e-05	rs9890323	66561493	0.002218			rs4147983		0.00601997
5578	PRKCA	17	66302613	66810743	9.74e-05	rs117717960	66592096	0.005717			rs4147983		0.00601997
5578	PRKCA	17	66302613	66810743	9.74e-05	rs9897317	66710625	6.52e-05			rs4147983		0.00601997
5578	PRKCA	17	66302613	66810743	9.74e-05	rs118052058	66735085	0.006711			rs4147983		0.00601997
5578	PRKCA	17	66302613	66810743	9.74e-05	rs4246429	66759509		0.004692		rs4147983		0.00601997
5578	PRKCA	17	66302613	66810743	9.74e-05	rs62085873	66377686			0.00699037	rs4147983		0.00601997
5578	PRKCA	17	66302613	66810743	9.74e-05	rs12945290	66378997			0.00305844	rs4147983		0.00601997
5578	PRKCA	17	66302613	66810743	9.74e-05	rs62085878	66383141			7.3e-06	rs4147983		0.00601997
5578	PRKCA	17	66302613	66810743	9.74e-05	rs35722605	66383608			8.15e-06	rs4147983		0.00601997
5578	PRKCA	17	66302613	66810743	9.74e-05	rs1007041	66384554			1.71e-05	rs4147983		0.00601997
5578	PRKCA	17	66302613	66810743	9.74e-05	rs59439636	66390978			4.83e-06	rs4147983		0.00601997
5578	PRKCA	17	66302613	66810743	9.74e-05	rs1030097	66393181			1.08e-05	rs4147983		0.00601997
5578	PRKCA	17	66302613	66810743	9.74e-05	rs59034241	66394038			1.8e-05	rs4147983		0.00601997
5578	PRKCA	17	66302613	66810743	9.74e-05	rs2160725	66395726			1.29e-05	rs4147983		0.00601997
5578	PRKCA	17	66302613	66810743	9.74e-05	rs12453020	66396852			4.56e-06	rs4147983		0.00601997
5578	PRKCA	17	66302613	66810743	9.74e-05	rs4968895	66397134			1.03e-05	rs4147983		0.00601997
5578	PRKCA	17	66302613	66810743	9.74e-05	rs72841868	66397740			1.6e-05	rs4147983		0.00601997
5578	PRKCA	17	66302613	66810743	9.74e-05	rs12945490	66398727			3.26e-06	rs4147983		0.00601997
5578	PRKCA	17	66302613	66810743	9.74e-05	rs11077542	66399104			2.91e-06	rs4147983		0.00601997
5578	PRKCA	17	66302613	66810743	9.74e-05	rs11870010	66402256			3.18e-06	rs4147983		0.00601997
5578	PRKCA	17	66302613	66810743	9.74e-05	rs11654949	66412417			1.91e-05	rs4147983		0.00601997
5578	PRKCA	17	66302613	66810743	9.74e-05	rs8075656	66413539			2.92e-06	rs4147983		0.00601997
5578	PRKCA	17	66302613	66810743	9.74e-05	rs11652161	66418432			0.000158	rs4147983		0.00601997
5578	PRKCA	17	66302613	66810743	9.74e-05	rs12947036	66418548			4.89e-07	rs4147983		0.00601997
5578	PRKCA	17	66302613	66810743	9.74e-05	rs11658979	66419229			0.000153	rs4147983		0.00601997
5578	PRKCA	17	66302613	66810743	9.74e-05	rs59133474	66421203			2.19e-05	rs4147983		0.00601997
5578	PRKCA	17	66302613	66810743	9.74e-05	rs12948224	66421260			2.27e-07	rs4147983		0.00601997
5578	PRKCA	17	66302613	66810743	9.74e-05	rs12946747	66422158			3.39e-07	rs4147983		0.00601997
5578	PRKCA	17	66302613	66810743	9.74e-05	rs12943181	66424341			5.66e-08	rs4147983		0.00601997
5578	PRKCA	17	66302613	66810743	9.74e-05	rs1002446	66424923			6.13e-08	rs4147983		0.00601997
5578	PRKCA	17	66302613	66810743	9.74e-05	rs12453629	66427519			0.00255505	rs4147983		0.00601997
5578	PRKCA	17	66302613	66810743	9.74e-05	rs12940626	66428431			0.00517607	rs4147983		0.00601997
5578	PRKCA	17	66302613	66810743	9.74e-05	rs11656906	66428893			0.00648933	rs4147983		0.00601997
5578	PRKCA	17	66302613	66810743	9.74e-05	rs28641878	66428940			0.00132312	rs4147983		0.00601997
5578	PRKCA	17	66302613	66810743	9.74e-05	rs62085919	66430047			0.00191911	rs4147983		0.00601997
5578	PRKCA	17	66302613	66810743	9.74e-05	rs2287301	66430514			0.00835026	rs4147983		0.00601997
5578	PRKCA	17	66302613	66810743	9.74e-05	rs10445211	66430923			0.00186595	rs4147983		0.00601997
5578	PRKCA	17	66302613	66810743	9.74e-05	rs2287302	66432355			0.00034	rs4147983		0.00601997
5578	PRKCA	17	66302613	66810743	9.74e-05	rs10153240	66433456			0.00124681	rs4147983		0.00601997
5578	PRKCA	17	66302613	66810743	9.74e-05	rs11867297	66433493			0.00459198	rs4147983		0.00601997
5578	PRKCA	17	66302613	66810743	9.74e-05	rs2361954	66435340			0.00456878	rs4147983		0.00601997
5578	PRKCA	17	66302613	66810743	9.74e-05	rs918167	66436066			0.00576368	rs4147983		0.00601997
5578	PRKCA	17	66302613	66810743	9.74e-05	rs9901988	66439401			0.000282	rs4147983		0.00601997
5578	PRKCA	17	66302613	66810743	9.74e-05	rs1030098	66440514			0.00777678	rs4147983		0.00601997
5578	PRKCA	17	66302613	66810743	9.74e-05	rs3785612	66441110			0.000274	rs4147983		0.00601997
5578	PRKCA	17	66302613	66810743	9.74e-05	rs883620	66442130			0.00847227	rs4147983		0.00601997
5578	PRKCA	17	66302613	66810743	9.74e-05	rs883622	66442603			0.00192886	rs4147983		0.00601997
5578	PRKCA	17	66302613	66810743	9.74e-05	rs1808333	66443929			0.00435913	rs4147983		0.00601997
5578	PRKCA	17	66302613	66810743	9.74e-05	rs888298	66444335			0.00137246	rs4147983		0.00601997
5578	PRKCA	17	66302613	66810743	9.74e-05	rs2909208	66445652			0.00146353	rs4147983		0.00601997
5578	PRKCA	17	66302613	66810743	9.74e-05	rs12944963	66446759			0.00812082	rs4147983		0.00601997
5578	PRKCA	17	66302613	66810743	9.74e-05	rs2302782	66446803			0.00411244	rs4147983		0.00601997
5578	PRKCA	17	66302613	66810743	9.74e-05	rs2302784	66449369			0.000172	rs4147983		0.00601997
5578	PRKCA	17	66302613	66810743	9.74e-05	rs56233149	66451646			0.000162	rs4147983		0.00601997
5578	PRKCA	17	66302613	66810743	9.74e-05	rs55785206	66451835			0.000173	rs4147983		0.00601997
5578	PRKCA	17	66302613	66810743	9.74e-05	rs67556103	66453320			0.00165501	rs4147983		0.00601997
5578	PRKCA	17	66302613	66810743	9.74e-05	rs76441646	66453344			0.000192	rs4147983		0.00601997
5578	PRKCA	17	66302613	66810743	9.74e-05	rs71378929	66453410			0.00419469	rs4147983		0.00601997
5578	PRKCA	17	66302613	66810743	9.74e-05	rs62085937	66453941			0.000113	rs4147983		0.00601997
5578	PRKCA	17	66302613	66810743	9.74e-05	rs2952293	66454017			0.00211934	rs4147983		0.00601997
5578	PRKCA	17	66302613	66810743	9.74e-05	rs1108683	66455904			0.00124194	rs4147983		0.00601997
5578	PRKCA	17	66302613	66810743	9.74e-05	rs2909210	66456481			0.0012697	rs4147983		0.00601997
5578	PRKCA	17	66302613	66810743	9.74e-05	rs2909212	66458006			0.00493515	rs4147983		0.00601997
5578	PRKCA	17	66302613	66810743	9.74e-05	rs869657	66459524			0.0062748	rs4147983		0.00601997
5578	PRKCA	17	66302613	66810743	9.74e-05	rs2909214	66460604			0.00435311	rs4147983		0.00601997
5578	PRKCA	17	66302613	66810743	9.74e-05	rs2952291	66460984			0.00496364	rs4147983		0.00601997
5578	PRKCA	17	66302613	66810743	9.74e-05	rs7209319	66462035			5.2e-05	rs4147983		0.00601997
5578	PRKCA	17	66302613	66810743	9.74e-05	rs62085938	66464324			0.00135052	rs4147983		0.00601997
5578	PRKCA	17	66302613	66810743	9.74e-05	rs11653260	66464683			0.00144079	rs4147983		0.00601997
5578	PRKCA	17	66302613	66810743	9.74e-05	rs4424959	66466977			0.00804822	rs4147983		0.00601997
5578	PRKCA	17	66302613	66810743	9.74e-05	rs11653751	66476258			0.00427071	rs4147983		0.00601997
5578	PRKCA	17	66302613	66810743	9.74e-05	rs12950697	66476313			0.00433411	rs4147983		0.00601997
5578	PRKCA	17	66302613	66810743	9.74e-05	rs35338619	66478316			0.0035359	rs4147983		0.00601997
5578	PRKCA	17	66302613	66810743	9.74e-05	rs34903213	66478512			0.00316155	rs4147983		0.00601997
5578	PRKCA	17	66302613	66810743	9.74e-05	rs34392252	66478672			0.00417734	rs4147983		0.00601997
5578	PRKCA	17	66302613	66810743	9.74e-05	rs11653551	66479731			0.00876193	rs4147983		0.00601997
5578	PRKCA	17	66302613	66810743	9.74e-05	rs35583172	66480442			0.00948418	rs4147983		0.00601997
5578	PRKCA	17	66302613	66810743	9.74e-05	rs11657466	66482472			0.00956093	rs4147983		0.00601997
5578	PRKCA	17	66302613	66810743	9.74e-05	rs7350947	66483524			0.000393	rs4147983		0.00601997
5578	PRKCA	17	66302613	66810743	9.74e-05	rs62087481	66489803			0.00701455	rs4147983		0.00601997
5578	PRKCA	17	66302613	66810743	9.74e-05	rs9892343	66491379			0.00804266	rs4147983		0.00601997
5578	PRKCA	17	66302613	66810743	9.74e-05	rs6501512	66492736			0.00887973	rs4147983		0.00601997
5578	PRKCA	17	66302613	66810743	9.74e-05	rs7207491	66495811			0.00955873	rs4147983		0.00601997
5578	PRKCA	17	66302613	66810743	9.74e-05	rs12449539	66496402			0.00880238	rs4147983		0.00601997
5578	PRKCA	17	66302613	66810743	9.74e-05	rs4321253	66499958			0.00779112	rs4147983		0.00601997
5578	PRKCA	17	66302613	66810743	9.74e-05	rs9894682	66501387			0.00793049	rs4147983		0.00601997
5578	PRKCA	17	66302613	66810743	9.74e-05	rs7222188	66503642			0.00743875	rs4147983		0.00601997
5578	PRKCA	17	66302613	66810743	9.74e-05	rs58489712	66503652			0.00425598	rs4147983		0.00601997
5578	PRKCA	17	66302613	66810743	9.74e-05	rs8066131	66505019			0.00709578	rs4147983		0.00601997
5578	PRKCA	17	66302613	66810743	9.74e-05	rs8080306	66508243			0.00249804	rs4147983		0.00601997
5578	PRKCA	17	66302613	66810743	9.74e-05	rs9889980	66718264			0.00563378	rs4147983		0.00601997
5578	PRKCA	17	66302613	66810743	9.74e-05	rs4541140	66726350			0.00660846	rs4147983		0.00601997
5578	PRKCA	17	66302613	66810743	9.74e-05	rs4479317	66727827			0.00611083	rs4147983		0.00601997
5578	PRKCA	17	66302613	66810743	9.74e-05	rs4368217	66727924			0.00615177	rs4147983		0.00601997
5578	PRKCA	17	66302613	66810743	9.74e-05	rs4598976	66730145			0.00565067	rs4147983		0.00601997
5578	PRKCA	17	66302613	66810743	9.74e-05	rs4405611	66733509			0.00563248	rs4147983		0.00601997
5578	PRKCA	17	66302613	66810743	9.74e-05	rs11656990	66735166			0.00937994	rs4147983		0.00601997
5578	PRKCA	17	66302613	66810743	9.74e-05	rs11653164	66735227			0.00757356	rs4147983		0.00601997
5578	PRKCA	17	66302613	66810743	9.74e-05	rs7502420	66735629			0.00618586	rs4147983		0.00601997
5578	PRKCA	17	66302613	66810743	9.74e-05	rs4375724	66736067			0.000889	rs4147983		0.00601997
5578	PRKCA	17	66302613	66810743	9.74e-05	rs4627428	66736420			0.00207683	rs4147983		0.00601997
5578	PRKCA	17	66302613	66810743	9.74e-05	rs7219322	66736525			0.00209701	rs4147983		0.00601997
5578	PRKCA	17	66302613	66810743	9.74e-05	rs4968939	66738905			0.00467951	rs4147983		0.00601997
5578	PRKCA	17	66302613	66810743	9.74e-05	rs4968819	66742160			0.00128618	rs4147983		0.00601997
5578	PRKCA	17	66302613	66810743	9.74e-05	rs55756332	66742768			0.00436114	rs4147983		0.00601997
5578	PRKCA	17	66302613	66810743	9.74e-05	rs9891804	66743139			0.00544628	rs4147983		0.00601997
5578	PRKCA	17	66302613	66810743	9.74e-05	rs9891830	66743187			0.00947545	rs4147983		0.00601997
5578	PRKCA	17	66302613	66810743	9.74e-05	rs8073942	66743606			0.00891867	rs4147983		0.00601997
[truncated: 2,511 more rows]
